# Supplementary material for: Transcriptome profiling of digital flexor tendons after injury in a chicken model
Source: Biosci Rep. 2020 Jun 5;40(6):BSR20191547. doi: 10.1042/BSR20191547 (PMC7276521; doi:10.1042/BSR20191547)
Supplement: Supplementary Tables S1-S4 [file BSR-2019-1547_supp.zip]

Archive with 4 entries (4 files):
- BSR-2019-1547_suppS1.xlsx
- BSR-2019-1547_suppS2.xlsx
- BSR-2019-1547_suppS3.xlsx
- BSR-2019-1547_suppS4.xlsx
