# Supplementary material for: Transcriptome profiling of digital flexor tendons after injury in a chicken model
Source: Biosci Rep. 2020 Jun 5;40(6):BSR20191547. doi: 10.1042/BSR20191547 (PMC7276521; doi:10.1042/BSR20191547)
Supplement: Supplementary Tables S1-S4 [file BSR-2019-1547_supp.zip › BSR-2019-1547_suppS1.xlsx]

## Sheet: all.node.kME
Table S1 Gene information in all 13 modules derived using the weighted gene co-expression network (WGCNA) analysis
Probset	Gene.Symbol	Entrez.Gene	Gene.Title	moduleColors	Class
GgaAffx.12701.1.S1_at	PLK1	416575	polo-like kinase 1	yellow_M4	2
Gga.4066.1.S1_at	SMC2	396156	structural maintenance of chromosomes 2	yellow_M4	2
Gga.8462.1.S1_at	BUB1B	378922	budding uninhibited by benzimidazoles 1 homolog beta (yeast)	yellow_M4	2
GgaAffx.25229.1.S1_at	VWF	419031	von Willebrand factor	lightcyan_M16	4
Gga.5766.1.S1_at	ERO1L	423585	ERO1-like (S. cerevisiae)	black_M7	2
Gga.1784.1.S1_at	ITGA8	396225	integrin, alpha 8	blue_M2	4
GgaAffx.11417.1.S1_at	KIF11	423809	kinesin family member 11	yellow_M4	2
Gga.3146.1.S1_at	CCNB2	415400	cyclin B2	yellow_M4	2
Gga.1294.1.S1_at	MYO1F	396187	myosin IF	cyan_M14	2
Gga.4129.1.S1_at	CCNA2	396172	cyclin A2	yellow_M4	2
Gga.5735.1.S1_at	RFTN1	395109	raftlin, lipid raft linker 1	blue_M2	4
Gga.726.2.S1_a_at	CDK1	396252	cyclin-dependent kinase 1	yellow_M4	2
Gga.13504.1.S1_at	RRM2	421936	ribonucleotide reductase M2	yellow_M4	2
Gga.1153.1.S1_at	DLGAP5	423555	discs, large (Drosophila) homolog-associated protein 5	yellow_M4	2
Gga.16138.1.S1_at	CENPW	421716	centromere protein W	yellow_M4	2
GgaAffx.13051.1.S1_s_at	CDC20	424563	cell division cycle 20 homolog (S. cerevisiae)	yellow_M4	2
Gga.5919.2.S1_a_at	CYCS	420624	cytochrome c, somatic	yellow_M4	2
Gga.5541.1.S1_at	LOC100859864	100859864	platelet endothelial cell adhesion molecule-like	lightcyan_M16	4
GgaAffx.12773.1.S1_s_at	ACTN1	373918	actinin, alpha 1	grey60_M17	3
Gga.11247.1.S1_at	GLT8D2	418085	glycosyltransferase 8 domain containing 2	blue_M2	4
GgaAffx.7816.1.S1_at	UST	768809	uronyl-2-sulfotransferase	grey60_M17	3
Gga.2695.1.S1_at	RBPMS2	395678	RNA binding protein with multiple splicing 2	lightcyan_M16	4
Gga.3283.1.S1_s_at	TFAM	373888	transcription factor A, mitochondrial	lightyellow_M19	1
GgaAffx.23308.1.S1_s_at	CCDC88C	423410	coiled-coil domain containing 88C	blue_M2	4
Gga.8833.1.S1_at	KCNK5	421424	potassium channel, subfamily K, member 5	lightyellow_M19	1
Gga.18895.1.S1_s_at	SNRPD3	416947	small nuclear ribonucleoprotein D3 polypeptide 18kDa	brown_M3	1
GgaAffx.12587.1.S1_s_at	CKAP2	418882	cytoskeleton associated protein 2	yellow_M4	2
Gga.9757.1.S1_at	RGS5	769998	regulator of G-protein signaling 5	lightcyan_M16	4
Gga.6651.1.S1_at	FAM83D	419171	family with sequence similarity 83, member D	yellow_M4	2
GgaAffx.23274.2.S1_s_at	ACSL1	422547	acyl-CoA synthetase long-chain family member 1	black_M7	2
Gga.4068.1.S1_at	RAN	396193	RAN, member RAS oncogene family	yellow_M4	2
GgaAffx.11730.1.S1_at	GTSE1	425204	G-2 and S-phase expressed 1	yellow_M4	2
Gga.9018.1.S1_at	KIAA0494	424617	KIAA0494	lightyellow_M19	1
GgaAffx.22938.4.S1_s_at	FNIP2	422417	folliculin interacting protein 2	blue_M2	4
GgaAffx.4203.1.S1_s_at	XYLT1	414781	xylosyltransferase I	blue_M2	4
Gga.1281.1.S1_at	PTTG1	416158	pituitary tumor-transforming 1	yellow_M4	2
GgaAffx.20689.1.S1_at	SPI1	395879	spleen focus forming virus (SFFV) proviral integration oncogene spi1	cyan_M14	2
Gga.3674.1.S1_at	STK39	424173	serine threonine kinase 39	blue_M2	4
Gga.6597.1.S1_at	SDC1	421960	syndecan 1	salmon_M13	2
Gga.893.1.S1_a_at	CYP24A1	395827	cytochrome P450, family 24, subfamily A, polypeptide 1	black_M7	2
Gga.9646.2.S1_a_at	YIPF5	416344	Yip1 domain family, member 5	blue_M2	4
Gga.4737.1.S1_at	ACTG1	415296	Actin, gamma 1	blue_M2	4
Gga.1984.2.A1_a_at	MAD2L1	422675	MAD2 mitotic arrest deficient-like 1 (yeast)	yellow_M4	2
GgaAffx.22381.3.S1_s_at	NCAM1	428253	neural cell adhesion molecule 1	blue_M2	4
GgaAffx.20877.1.S1_at	SOX7	771337	SRY (sex determining region Y)-box 7	lightcyan_M16	4
GgaAffx.12426.1.S1_s_at	PLSCR1	424883	phospholipid scramblase 1	black_M7	2
GgaAffx.12367.1.S1_s_at	PDIA4	420785	protein disulfide isomerase family A, member 4	salmon_M13	2
Gga.5666.2.S1_a_at	G0S2	419860	G0/G1switch 2	salmon_M13	2
Gga.11539.1.S1_at	IFI30	420129	interferon, gamma-inducible protein 30	cyan_M14	2
Gga.2412.1.S1_at	PPID	428725	peptidylprolyl isomerase D	salmon_M13	2
Gga.4588.1.S1_at	CDKN1B	374106	cyclin-dependent kinase inhibitor 1B (p27, Kip1)	lightyellow_M19	1
Gga.3327.1.S1_at	NOS2	395807	nitric oxide synthase 2, inducible	black_M7	2
Gga.7064.1.S1_at	IGSF1	419114	immunoglobulin superfamily, member 1	cyan_M14	2
GgaAffx.11578.1.S1_s_at	KPNA2	417420	karyopherin alpha 2 (RAG cohort 1, importin alpha 1)	yellow_M4	2
GgaAffx.21621.1.S1_s_at	LOC100859592	100859592	uncharacterized LOC100859592	black_M7	2
GgaAffx.25462.2.S1_s_at	ASPM	424354	asp (abnormal spindle) homolog, microcephaly associated (Drosophila)	yellow_M4	2
Gga.3406.1.S1_at	FOXO1	374231	forkhead box O1	brown_M3	1
Gga.16722.1.S1_at	SRGAP1	417821	SLIT-ROBO Rho GTPase activating protein 1	blue_M2	4
Gga.19339.1.S1_at	FAM72A	419841	family with sequence similarity 72, member A	yellow_M4	2
Gga.1787.1.S1_at	PTGFRN	418449	prostaglandin F2 receptor negative regulator	blue_M2	4
Gga.7838.1.S1_at	LOC418666	418666	granulocyte-macrophage colony-stimulating factor receptor subunit alpha-like	cyan_M14	2
Gga.2016.1.S1_at	SAAL1	100857722	serum amyloid A-like 1	black_M7	2
GgaAffx.10088.2.A1_s_at	PRSS35	421839	protease, serine, 35	blue_M2	4
Gga.4132.1.S1_at	ENO2	395689	enolase 2 (gamma, neuronal)	cyan_M14	2
Gga.11746.1.S1_at	PBK	422003	PDZ binding kinase	yellow_M4	2
Gga.18130.1.S1_at	RUNX1T1	395503	runt-related transcription factor 1; translocated to, 1 (cyclin D-related)	purple_M10	4
Gga.665.1.S1_at	CSRP2	396128	cysteine and glycine-rich protein 2	blue_M2	4
Gga.5141.1.S1_s_at	TPX2	395081	TPX2, microtubule-associated, homolog (Xenopus laevis)	yellow_M4	2
GgaAffx.12079.1.S1_at	KIF2A	427156	kinesin heavy chain member 2A	blue_M2	4
GgaAffx.8889.1.S1_at	TAAR1	768536	trace amine associated receptor 1	black_M7	2
Gga.4358.1.S1_at	KIF4A	395823	kinesin family member 4A	yellow_M4	2
Gga.13488.1.S1_at	CTTNBP2NL	419870	CTTNBP2 N-terminal like	lightyellow_M19	1
Gga.9936.1.S1_at	AURKA	428167	aurora kinase A	yellow_M4	2
Gga.421.2.S1_a_at	TK1	395719	thymidine kinase 1, soluble	yellow_M4	2
Gga.13566.1.S1_at	UBE2L3	416769	ubiquitin-conjugating enzyme E2L 3	yellow_M4	2
Gga.11777.2.S1_a_at	RSRC2	416864	arginine/serine-rich coiled-coil 2	lightyellow_M19	1
Gga.7132.1.S1_at	CKS1B	100134845	CDC28 protein kinase regulatory subunit 1B	yellow_M4	2
Gga.2769.1.S1_at	IL6	395337	interleukin 6 (interferon, beta 2)	black_M7	2
GgaAffx.10384.1.S1_at	SRPX	418579	sushi-repeat containing protein, X-linked	blue_M2	4
GgaAffx.3712.1.S1_s_at	DGUOK	770922	deoxyguanosine kinase	yellow_M4	2
Gga.4648.2.S1_a_at	UQCRH	771939	ubiquinol-cytochrome c reductase hinge protein	yellow_M4	2
GgaAffx.2735.1.S1_s_at	CCPG1	427496	cell cycle progression 1	midnightblue_M15	1
Gga.31.1.S1_at	CENPI	395207	centromere protein I	yellow_M4	2
GgaAffx.8428.1.S1_at	BCAN	425976	brevican	blue_M2	4
Gga.3212.1.S1_at	ANLN	420738	anillin, actin binding protein	yellow_M4	2
Gga.4848.1.S1_a_at	LOC100502566	100502566	thymosin beta 15	blue_M2	4
Gga.5743.1.S1_at	LY96	420189	lymphocyte antigen 96	cyan_M14	2
Gga.6991.2.S1_a_at	CD48	100859319	CD48 molecule	cyan_M14	2
GgaAffx.6554.1.S1_s_at	IGSF10	425035	immunoglobulin superfamily, member 10	blue_M2	4
Gga.5297.1.S1_at	WBP2	417368	WW domain binding protein 2	lightyellow_M19	1
Gga.18951.1.S1_at	RGMA	395214	RGM domain family, member A	lightyellow_M19	1
GgaAffx.7493.1.S1_s_at	UGT2A3	422660	UDP glucuronosyltransferase 2 family, polypeptide A3	black_M7	2
Gga.16577.1.S1_at	HEPH	422168	hephaestin	lightyellow_M19	1
Gga.512.1.S1_at	IL8L1	395872	interleukin 8-like 1	black_M7	2
Gga.6690.1.S1_at	LOC100858661	100858661	uncharacterized LOC100858661	brown_M3	1
Gga.15365.1.S1_s_at	AP2M1	770246	adaptor-related protein complex 2, mu 1 subunit	grey60_M17	3
Gga.4601.1.S1_at	LIN7B	421608	lin-7 homolog B (C. elegans)	lightyellow_M19	1
GgaAffx.21764.1.S1_s_at	GGNBP2	425053	gametogenetin binding protein 2	lightyellow_M19	1
GgaAffx.21628.1.S1_at	LOC100857477	100857477	uncharacterized LOC100857477	blue_M2	4
Gga.19409.1.S1_s_at	COL4A2	418752	collagen, type IV, alpha 2	lightcyan_M16	4
Gga.3225.1.S1_at	MYH11	396211	myosin, heavy chain 11, smooth muscle	lightcyan_M16	4
Gga.1738.1.S1_at	MYL12A	396284	myosin, light chain 12A, regulatory, non-sarcomeric	blue_M2	4
Gga.12042.1.S1_at	IL1RAP	424908	interleukin 1 receptor accessory protein	black_M7	2
Gga.4507.1.S1_at	ITGB2	396181	integrin, beta 2 (complement component 3 receptor 3 and 4 subunit)	cyan_M14	2
Gga.3316.1.S1_s_at	HHEX	396182	hematopoietically expressed homeobox	cyan_M14	2
Gga.1226.3.S1_s_at	PALD1	373898	phosphatase domain containing, paladin 1	blue_M2	4
GgaAffx.5404.1.S1_s_at	NUSAP1	423213	nucleolar and spindle associated protein 1	yellow_M4	2
Gga.8138.1.S1_at	ELF3	421177	E74-like factor 3 (ets domain transcription factor, epithelial-specific )	black_M7	2
Gga.11477.1.S1_at	DRAM1	418095	DNA-damage regulated autophagy modulator 1	cyan_M14	2
Gga.9027.1.S1_at	SCARB1	416814	scavenger receptor class B, member 1	purple_M10	4
GgaAffx.7174.1.S1_at	SGOL1	420650	shugoshin-like 1 (S. pombe)	yellow_M4	2
Gga.4210.1.S1_at	MT4	396212	metallothionein 4	black_M7	2
Gga.9744.1.S1_at	OSBPL9	424634	oxysterol binding protein-like 9	lightyellow_M19	1
Gga.4536.2.S1_a_at	AKR1D1	418107	aldo-keto reductase family 1, member D1 (delta 4-3-ketosteroid-5-beta-reductase)	blue_M2	4
GgaAffx.12208.1.S1_s_at	KIF20A	416220	kinesin family member 20A	yellow_M4	2
GgaAffx.4072.1.S1_at	TBC1D12	768541	TBC1 domain family, member 12	royalblue_M20	4
Gga.17453.1.S1_at	TMEM47	418585	transmembrane protein 47	brown_M3	1
Gga.4394.1.S1_at	BCL2	396282	B-cell CLL/lymphoma 2	lightyellow_M19	1
Gga.4816.1.S1_s_at	YWHAB	419190	tyrosine 3-monooxygenase/tryptophan 5-monooxygenase activation protein, beta polypeptide	lightyellow_M19	1
Gga.5362.1.S1_a_at	PDLIM1	428948	PDZ and LIM domain 1	blue_M2	4
Gga.12475.1.S1_at	TTYH3	416470	tweety homolog 3 (Drosophila)	blue_M2	4
GgaAffx.11878.1.S1_s_at	SRSF5	423258	serine/arginine-rich splicing factor 5	brown_M3	1
Gga.1722.1.S1_at	VMP1	417635	vacuole membrane protein 1	yellow_M4	2
Gga.1223.1.S1_at	TXNDC12	772208	thioredoxin domain containing 12 (endoplasmic reticulum)	yellow_M4	2
Gga.8057.1.S1_s_at	CCND3	419928	cyclin D3	cyan_M14	2
Gga.5520.1.S1_at	NDRG1	420321	N-myc downstream regulated 1	lightyellow_M19	1
Gga.698.1.S2_at	VCL	396422	vinculin	blue_M2	4
GgaAffx.11551.1.S1_s_at	H2AFZ	426361	H2A histone family, member Z	yellow_M4	2
Gga.4493.1.S2_at	BRCA1	373983	breast cancer 1, early onset	yellow_M4	2
Gga.1234.1.S1_s_at	BID	395236	BH3 interacting domain death agonist	yellow_M4	2
Gga.18167.1.S1_at	UAP1L1	417295	UDP-N-acteylglucosamine pyrophosphorylase 1-like 1	blue_M2	4
GgaAffx.8024.1.S1_at	OCC-1	771624	overexpressed in colon carcinoma 1 protein homolog	blue_M2	4
GgaAffx.23512.1.S1_s_at	DEPDC1	424710	DEP domain containing 1	yellow_M4	2
Gga.12465.1.S1_at	LOC100858849	100858849	ras-related protein Rab-34-like	blue_M2	4
GgaAffx.25114.3.S1_s_at	MBNL2	418784	muscleblind-like 2 (Drosophila)	brown_M3	1
Gga.10349.1.S1_at	C1H11ORF70	418985	chromosome 1 open reading frame, human C11orf70	lightyellow_M19	1
Gga.17157.1.S1_s_at	NRCAM	396202	neuronal cell adhesion molecule	blue_M2	4
Gga.12082.1.S1_at	QPCT	421479	---	yellow_M4	2
Gga.2462.1.S1_at	TIE1	424562	tyrosine kinase with immunoglobulin-like and EGF-like domains 1	lightcyan_M16	4
Gga.2010.2.S1_a_at	TOP2A	395570	topoisomerase (DNA) II alpha 170kDa	yellow_M4	2
Gga.5772.1.S1_a_at	SEC61B	420997	Sec61 beta subunit	yellow_M4	2
Gga.9866.2.S1_a_at	RALB	424237	v-ral simian leukemia viral oncogene homolog B (ras related; GTP binding protein)	yellow_M4	2
GgaAffx.20642.1.S1_s_at	HN1	422119	hematological and neurological expressed 1	blue_M2	4
GgaAffx.26376.1.S1_at	CERCAM	427768	cerebral endothelial cell adhesion molecule	blue_M2	4
Gga.7640.2.S1_at	NXT2	422346	nuclear transport factor 2-like export factor 2	black_M7	2
Gga.19199.1.S1_at	ABCC9	418200	ATP-binding cassette, sub-family C (CFTR/MRP), member 9	lightcyan_M16	4
Gga.3345.1.S1_at	ATP2B1	374244	ATPase, Ca++ transporting, plasma membrane 1	brown_M3	1
Gga.9904.1.S1_at	SLCO4C1	769132	solute carrier organic anion transporter family, member 4C1	black_M7	2
Gga.20033.1.S1_at	CCNL1	425024	cyclin L1	lightyellow_M19	1
GgaAffx.21608.1.S1_s_at	EPB41	396493	erythrocyte membrane protein band 4.1 (elliptocytosis 1, RH-linked)	lightyellow_M19	1
Gga.11595.1.S1_a_at	ARPC5L	101752218	---	lightyellow_M19	1
Gga.7609.1.S1_at	ARHGAP19	423846	Rho GTPase activating protein 19	yellow_M4	2
Gga.7903.2.S1_a_at	CTPS	419561	CTP synthase	yellow_M4	2
Gga.5001.1.S1_at	CRIM1	395067	cysteine rich transmembrane BMP regulator 1 (chordin-like)	brown_M3	1
Gga.9570.1.S1_at	UTP3	422644	UTP3, small subunit (SSU) processome component, homolog (S. cerevisiae)	lightyellow_M19	1
GgaAffx.10679.1.S1_at	CSF2RA	418667	colony stimulating factor 2 receptor, alpha, low-affinity (granulocyte-macrophage)	cyan_M14	2
Gga.11853.2.S1_a_at	C27H17ORF105	771706	chromosome 27 open reading frame, human C17orf105	brown_M3	1
Gga.16262.1.S1_at	RPRD1B	419295	regulation of nuclear pre-mRNA domain containing 1B	lightyellow_M19	1
Gga.4057.2.S1_a_at	SSBP3	395250	single stranded DNA binding protein 3	grey60_M17	3
Gga.8702.1.S1_at	DUSP15	419277	dual specificity phosphatase 15	lightyellow_M19	1
Gga.7228.1.S1_at	CMBL	420928	carboxymethylenebutenolidase homolog (Pseudomonas)	black_M7	2
Gga.3883.1.S1_x_at	PRELID1	395819	PRELI domain containing 1	salmon_M13	2
Gga.2844.2.S1_s_at	STMN1	396057	stathmin 1	yellow_M4	2
Gga.12655.2.S1_at	TRAF3	423471	TNF receptor-associated factor 3	black_M7	2
Gga.8069.2.S1_a_at	MGAT4B	416285	mannosyl (alpha-1,3-)-glycoprotein beta-1,4-N-acetylglucosaminyltransferase, isozyme B	lightyellow_M19	1
GgaAffx.22718.1.S1_s_at	ELTD1	424546	EGF, latrophilin and seven transmembrane domain containing 1	lightcyan_M16	4
Gga.4190.1.S1_at	CTDSPL	408252	CTD (carboxy-terminal domain, RNA polymerase II, polypeptide A) small phosphatase-like	brown_M3	1
GgaAffx.24435.1.S1_s_at	CDCA3	770517	cell division cycle associated 3	yellow_M4	2
Gga.9282.1.S1_s_at	EIF2AK4	423285	eukaryotic translation initiation factor 2 alpha kinase 4	blue_M2	4
GgaAffx.20498.1.S1_s_at	MMD	417397	monocyte to macrophage differentiation-associated	blue_M2	4
Gga.959.1.S1_at	SOX18	374200	SRY (sex determining region Y)-box 18	lightcyan_M16	4
Gga.14965.1.S1_at	FHOD3	420952	formin homology 2 domain containing 3	blue_M2	4
Gga.7730.1.S1_at	LOC100858350	100858350	uncharacterized LOC100858350	lightyellow_M19	1
GgaAffx.11607.1.S1_s_at	RPN2	419177	ribophorin II	yellow_M4	2
Gga.7269.1.S1_s_at	NCOA4	423615	nuclear receptor coactivator 4	blue_M2	4
GgaAffx.11995.1.S1_s_at	BZW2	420594	basic leucine zipper and W2 domains 2	yellow_M4	2
GgaAffx.10393.1.S1_at	CYBB	418581	cytochrome b-245, beta polypeptide	cyan_M14	2
Gga.10033.1.S1_at	NKAIN4	419240	Na+/K+ transporting ATPase interacting 4	lightcyan_M16	4
GgaAffx.4011.1.S1_at	TTLL9	771843	tubulin tyrosine ligase-like family, member 9	lightyellow_M19	1
Gga.6097.1.S1_at	UQCR11	770135	ubiquinol-cytochrome c reductase, complex III subunit XI	yellow_M4	2
Gga.1644.1.S1_a_at	MGLL	416024	monoglyceride lipase	blue_M2	4
GgaAffx.21107.1.S1_s_at	USP8	415451	ubiquitin specific peptidase 8	lightyellow_M19	1
Gga.6921.1.S1_a_at	CDO1	427391	cysteine dioxygenase, type I	brown_M3	1
Gga.12218.1.S1_at	KDELR3	418026	KDEL (Lys-Asp-Glu-Leu) endoplasmic reticulum protein retention receptor 3	blue_M2	4
Gga.7614.2.S1_a_at	CD276	415315	CD276 molecule	blue_M2	4
GgaAffx.22337.2.S1_s_at	MYO1B	424045	myosin IB	blue_M2	4
Gga.1090.1.S1_s_at	RPL22L1	100858296	ribosomal protein L22-like 1	yellow_M4	2
Gga.12355.1.S1_a_at	MFAP2	100858555	microfibrillar-associated protein 2	blue_M2	4
GgaAffx.22776.1.S1_at	LCN8	396393	lipocalin 8	black_M7	2
GgaAffx.23390.1.S1_s_at	KANK4	424684	KN motif and ankyrin repeat domains 4	blue_M2	4
Gga.5955.1.S1_at	CD244	425935	CD244 molecule, natural killer cell receptor 2B4	cyan_M14	2
GgaAffx.26461.2.S1_s_at	CDC14A	424466	CDC14 cell division cycle 14 homolog A (S. cerevisiae)	midnightblue_M15	1
GgaAffx.24486.1.S1_s_at	FBN2	374203	fibrillin 2	blue_M2	4
Gga.7159.1.S1_at	LAPTM5	419552	lysosomal protein transmembrane 5	cyan_M14	2
Gga.5128.1.S1_at	CCL20	395082	chemokine (C-C motif) ligand 20	black_M7	2
Gga.3536.1.S1_at	CLEC3A	425961	C-type lectin domain family 3, member A	brown_M3	1
GgaAffx.21044.1.S1_s_at	DACT2	421561	dapper, antagonist of beta-catenin, homolog 2 (Xenopus laevis)	purple_M10	4
Gga.7381.2.S1_s_at	WDR45L	417339	WDR45-like	cyan_M14	2
GgaAffx.12403.1.S1_s_at	PDLIM7	416362	PDZ and LIM domain 7 (enigma)	blue_M2	4
GgaAffx.26463.1.S1_at	ACPL2	424815	acid phosphatase-like 2	blue_M2	4
GgaAffx.12577.1.S1_at	AGA	422558	aspartylglucosaminidase	blue_M2	4
Gga.15930.1.S1_at	MBNL3	422233	muscleblind-like 3 (Drosophila)	lightyellow_M19	1
Gga.9915.1.S1_s_at	PECAM1	771243	platelet/endothelial cell adhesion molecule 1	lightcyan_M16	4
Gga.4981.1.S1_s_at	HBG2	396485	hemoglobin, gamma G	black_M7	2
Gga.8503.1.S1_at	NIPSNAP3A	427300	nipsnap homolog 3A (C. elegans)	black_M7	2
Gga.3523.1.S1_at	RNF13	396303	ring finger protein 13	lightyellow_M19	1
GgaAffx.11399.1.S1_s_at	EPS15	424633	epidermal growth factor receptor pathway substrate 15	lightyellow_M19	1
Gga.12125.1.S1_at	WTAP	421588	Wilms tumor 1 associated protein	lightyellow_M19	1
GgaAffx.12188.1.S1_s_at	ATP6V1E1	418162	ATPase, H+ transporting, lysosomal 31kDa, V1 subunit E1	yellow_M4	2
GgaAffx.20739.1.S1_at	PDCD4	374191	programmed cell death 4 (neoplastic transformation inhibitor)	lightyellow_M19	1
GgaAffx.12220.1.S1_s_at	TMPO	417923	thymopoietin	lightyellow_M19	1
GgaAffx.12201.1.S1_at	GXYLT1	417789	glucoside xylosyltransferase 1	yellow_M4	2
Gga.4399.1.S1_s_at	SRRM1	428216	serine/arginine repetitive matrix 1	lightyellow_M19	1
Gga.2933.1.S1_at	MGAT4C	395415	mannosyl (alpha-1,3-)-glycoprotein beta-1,4-N-acetylglucosaminyltransferase, isozyme C (putative)	cyan_M14	2
Gga.16019.1.S1_at	P4HA3	419057	prolyl 4-hydroxylase, alpha polypeptide III	blue_M2	4
GgaAffx.12917.1.S1_s_at	CPSF3L	419418	cleavage and polyadenylation specific factor 3-like	yellow_M4	2
Gga.1930.1.S1_at	EFHD2	430669	EF-hand domain family, member D2	cyan_M14	2
GgaAffx.21780.2.S1_s_at	GCG	396196	glucagon	blue_M2	4
GgaAffx.2804.1.S1_s_at	TNN	424435	tenascin N	blue_M2	4
Gga.6072.2.S1_at	SRGN	423695	serglycin	cyan_M14	2
Gga.1873.1.S1_at	SUN2	418021	Sad1 and UNC84 domain containing 2	lightyellow_M19	1
GgaAffx.23736.1.S1_s_at	SLC25A17	418004	solute carrier family 25 (mitochondrial carrier; peroxisomal membrane protein, 34kDa), member 17	lightyellow_M19	1
Gga.1627.1.S1_at	EML1	423452	echinoderm microtubule associated protein like 1	lightyellow_M19	1
GgaAffx.25963.1.S1_at	CPAMD8	420138	C3 and PZP-like, alpha-2-macroglobulin domain containing 8	purple_M10	4
GgaAffx.21473.1.S1_at	SART3	416890	squamous cell carcinoma antigen recognized by T cells 3	brown_M3	1
Gga.674.1.S1_at	GCH1	396146	GTP cyclohydrolase 1	black_M7	2
Gga.998.2.S1_a_at	CD3D	396518	CD3d molecule, delta (CD3-TCR complex)	darkred_M21	3
Gga.9211.1.S1_a_at	PCF11	419021	PCF11, cleavage and polyadenylation factor subunit, homolog (S. cerevisiae)	lightyellow_M19	1
Gga.5170.1.S1_s_at	PODXL	395755	podocalyxin-like	lightcyan_M16	4
Gga.5912.2.S1_s_at	MAP1LC3B	427559	microtubule-associated protein 1 light chain 3 beta	midnightblue_M15	1
Gga.1476.1.S1_at	RBX1	418001	ring-box 1, E3 ubiquitin protein ligase	blue_M2	4
Gga.9684.1.S1_at	C1QTNF3	427430	C1q and tumor necrosis factor related protein 3	blue_M2	4
Gga.3738.1.S1_at	BLNK	395733	B-cell linker	cyan_M14	2
Gga.15175.1.S1_at	MRVI1	423037	murine retrovirus integration site 1 homolog	purple_M10	4
Gga.7874.1.S1_at	NDUFS8	769492	NADH dehydrogenase (ubiquinone) Fe-S protein 8, 23kDa (NADH-coenzyme Q reductase)	salmon_M13	2
GgaAffx.2799.1.S1_at	DCTN4	416269	dynactin 4 (p62)	royalblue_M20	4
Gga.15614.1.S1_a_at	PTK2	396416	PTK2 protein tyrosine kinase 2	lightcyan_M16	4
Gga.19012.1.S1_at	VSTM4	423782	V-set and transmembrane domain containing 4	blue_M2	4
GgaAffx.23685.1.S1_at	LIMD1	420701	LIM domains containing 1	blue_M2	4
Gga.3599.1.S1_at	SEC23A	423335	Sec23 homolog A (S. cerevisiae)	blue_M2	4
Gga.6008.1.S1_at	CDC45	416776	cell division cycle 45	yellow_M4	2
Gga.16342.1.S1_at	RNASET2	421569	ribonuclease T2	cyan_M14	2
Gga.352.1.S1_at	RGS20	395646	regulator of G-protein signaling 20	yellow_M4	2
Gga.6090.2.S1_a_at	NT5DC2	415895	5'-nucleotidase domain containing 2	blue_M2	4
Gga.9052.1.S1_at	PIM3	768655	pim-3 oncogene	lightyellow_M19	1
Gga.9375.1.S1_at	RPL30	425416	ribosomal protein L30	lightyellow_M19	1
GgaAffx.21413.1.S1_s_at	ZBTB16	419759	zinc finger and BTB domain containing 16	lightyellow_M19	1
Gga.21.1.S1_a_at	IL2RG	395199	interleukin 2 receptor, gamma (severe combined immunodeficiency)	cyan_M14	2
GgaAffx.10287.1.S1_at	BACE2	418526	beta-site APP-cleaving enzyme 2	blue_M2	4
GgaAffx.21762.1.S1_s_at	CSNK2A1	432370	casein kinase 2, alpha 1 polypeptide	yellow_M4	2
GgaAffx.3854.1.S1_s_at	ABCC8	423072	ATP-binding cassette, sub-family C (CFTR/MRP), member 8	lightcyan_M16	4
Gga.13136.2.S1_a_at	ARAP3	416196	ArfGAP with RhoGAP domain, ankyrin repeat and PH domain 3	blue_M2	4
Gga.13041.1.S1_at	AP2A2	423102	adaptor-related protein complex 2, alpha 2 subunit	yellow_M4	2
GgaAffx.6526.7.S1_s_at	PIK3R3	429096	phosphoinositide-3-kinase, regulatory subunit 3 (gamma)	blue_M2	4
Gga.4759.1.S1_at	AIMP2	769030	aminoacyl tRNA synthetase complex-interacting multifunctional protein 2	yellow_M4	2
Gga.4606.1.S1_at	SMARCA2	396040	SWI/SNF related, matrix associated, actin dependent regulator of chromatin, subfamily a, member 2	brown_M3	1
GgaAffx.12851.1.S1_s_at	C3AR1	418198	complement component 3a receptor 1	cyan_M14	2
Gga.5263.1.S1_a_at	ARFGEF1	420170	ADP-ribosylation factor guanine nucleotide-exchange factor 1(brefeldin A-inhibited)	lightyellow_M19	1
Gga.1368.1.S2_at	LMNB1	396223	lamin B1	yellow_M4	2
Gga.9147.1.S1_at	LOC424588	424588	E3 ubiquitin-protein ligase HECTD3-like	lightyellow_M19	1
Gga.7968.1.S1_at	NUCB2	423071	nucleobindin 2	yellow_M4	2
Gga.9989.1.S1_at	PLXDC2	420511	plexin domain containing 2	lightyellow_M19	1
Gga.9726.1.S1_a_at	METTL6	420681	methyltransferase like 6	cyan_M14	2
GgaAffx.12180.1.S1_s_at	ERCC3	424226	excision repair cross-complementing rodent repair deficiency, complementation group 3	lightyellow_M19	1
Gga.2865.1.S1_at	TAP2	427728	transporter 2, ATP-binding cassette, sub-family B (MDR/TAP)	darkred_M21	3
Gga.13451.1.S1_at	CCDC104	421209	coiled-coil domain containing 104	purple_M10	4
Gga.12356.2.S1_a_at	VSIG10	416991	V-set and immunoglobulin domain containing 10	brown_M3	1
Gga.6070.1.S1_at	PSCA	420302	prostate stem cell antigen	lightyellow_M19	1
Gga.977.1.S1_at	PTRF	396006	polymerase I and transcript release factor	purple_M10	4
GgaAffx.11454.1.S1_s_at	PHB2	771124	prohibitin 2	lightyellow_M19	1
Gga.4561.1.S1_at	MSRB1	416540	methionine sulfoxide reductase B1	yellow_M4	2
Gga.6268.1.S1_at	LOC100857523	100857523	uncharacterized LOC100857523	blue_M2	4
Gga.388.2.S1_a_at	BKJ	395651	beta-keratin related protein	blue_M2	4
GgaAffx.23792.1.S1_at	RCN1	428602	reticulocalbin 1, EF-hand calcium binding domain	grey60_M17	3
Gga.4150.2.S1_a_at	BSG	770363	basigin (Ok blood group)	cyan_M14	2
Gga.4340.1.S1_at	ODC1	421937	ornithine decarboxylase 1	blue_M2	4
Gga.5962.1.S1_at	ACTA1	421534	actin, alpha 1, skeletal muscle	blue_M2	4
GgaAffx.8005.1.S1_s_at	CZH9ORF3	427467	chromosome Z open reading frame, human C9orf3	brown_M3	1
Gga.8360.1.S1_at	ATOH8	771738	atonal homolog 8 (Drosophila)	lightyellow_M19	1
GgaAffx.3506.1.S1_at	EVI2B	776032	ecotropic viral integration site 2B	cyan_M14	2
Gga.12574.1.S1_at	PDXK	418549	pyridoxal (pyridoxine, vitamin B6) kinase	cyan_M14	2
GgaAffx.1.1.S1_s_at	NFKBIA	396093	nuclear factor of kappa light polypeptide gene enhancer in B-cells inhibitor, alpha	black_M7	2
Gga.8190.1.S1_at	CAPN9	421544	calpain 9	yellow_M4	2
Gga.871.1.S1_at	SLC2A3	396517	solute carrier family 2 (facilitated glucose transporter), member 3	cyan_M14	2
Gga.5687.4.S1_a_at	KIF2C	424583	kinesin family member 2C	yellow_M4	2
GgaAffx.3620.1.S1_at	JPH3	415830	junctophilin 3	black_M7	2
Gga.2068.2.S1_at	SIDT2	770233	SID1 transmembrane family, member 2	blue_M2	4
Gga.12140.2.S1_s_at	EGFL7	417137	EGF-like-domain, multiple 7	lightcyan_M16	4
GgaAffx.21534.1.S1_s_at	LOC417962	417962	uncharacterized LOC417962	lightyellow_M19	1
Gga.4328.1.S1_at	IGFBP7	422620	insulin-like growth factor binding protein 7	lightcyan_M16	4
GgaAffx.12391.1.S1_s_at	NCBP1	427379	nuclear cap binding protein subunit 1, 80kDa	blue_M2	4
Gga.2592.1.S1_at	COL5A1	395568	collagen, type V, alpha 1	blue_M2	4
Gga.16851.1.S1_at	MGEA5	423851	meningioma expressed antigen 5 (hyaluronidase)	lightyellow_M19	1
GgaAffx.11747.1.S1_at	SLBP	422902	stem-loop binding protein	yellow_M4	2
GgaAffx.11705.1.S1_at	HAGHL	416536	hydroxyacylglutathione hydrolase-like	black_M7	2
Gga.1169.1.S1_at	AADACL2	425034	arylacetamide deacetylase-like 2	blue_M2	4
Gga.16444.1.S1_at	PDK4	420570	pyruvate dehydrogenase kinase, isozyme 4	lightyellow_M19	1
GgaAffx.1482.2.S1_s_at	RFFL	417529	ring finger and FYVE-like domain containing E3 ubiquitin protein ligase	cyan_M14	2
Gga.6489.1.S1_at	LOC417380	417380	uncharacterized LOC417380	black_M7	2
GgaAffx.22572.1.S1_s_at	ZBTB34	417090	zinc finger and BTB domain containing 34	midnightblue_M15	1
GgaAffx.7135.1.S1_at	GALNTL2	420642	UDP-N-acetyl-alpha-D-galactosamine:polypeptide N-acetylgalactosaminyltransferase-like 2	brown_M3	1
GgaAffx.11455.1.S1_s_at	MCM3	422043	minichromosome maintenance complex component 3	yellow_M4	2
Gga.3551.1.S1_at	SPP1	395210	secreted phosphoprotein 1	salmon_M13	2
Gga.1465.1.S1_at	GPX1	100857115	glutathione peroxidase 1	black_M7	2
Gga.2938.1.S1_at	WBSCR17	417480	Williams-Beuren syndrome chromosome region 17	purple_M10	4
Gga.1819.1.S1_at	DIO2	373903	deiodinase, iodothyronine, type II	blue_M2	4
GgaAffx.7309.1.S1_at	NOD1	420677	nucleotide-binding oligomerization domain containing 1	blue_M2	4
GgaAffx.23310.1.S1_at	GLIS1	424652	GLIS family zinc finger 1	salmon_M13	2
Gga.1150.2.S1_a_at	OLFML3	419882	olfactomedin-like 3	blue_M2	4
GgaAffx.1342.1.S1_at	ZC3H12A	419618	zinc finger CCCH-type containing 12A	black_M7	2
GgaAffx.26140.1.S1_s_at	LONP1	768942	lon peptidase 1, mitochondrial	black_M7	2
Gga.4715.2.S1_a_at	NACA	396544	nascent polypeptide-associated complex alpha subunit	lightyellow_M19	1
Gga.4105.2.S1_a_at	SERPINE2	424805	serpin peptidase inhibitor, clade E (nexin, plasminogen activator inhibitor type 1), member 2	black_M7	2
GgaAffx.13142.1.S1_at	SPATS2L	424067	spermatogenesis associated, serine-rich 2-like	blue_M2	4
GgaAffx.5682.1.S1_at	STEAP4	772063	STEAP family member 4	black_M7	2
GgaAffx.22776.2.S1_s_at	PTGDS	374110	prostaglandin D2 synthase 21kDa (brain)	black_M7	2
GgaAffx.1584.2.S1_s_at	SLC9A9	424772	solute carrier family 9, subfamily A (NHE9, cation proton antiporter 9), member 9	darkred_M21	3
Gga.226.1.S1_at	F13A1	395420	coagulation factor XIII, A1 polypeptide	lightyellow_M19	1
Gga.2936.1.S2_at	RAC3	395870	ras-related C3 botulinum toxin substrate 3 (rho family, small GTP binding protein Rac3)	purple_M10	4
Gga.16901.1.S1_at	IMPA2	421032	inositol(myo)-1(or 4)-monophosphatase 2	black_M7	2
Gga.4211.1.S1_at	CRTAP	395992	cartilage associated protein	blue_M2	4
Gga.8180.1.S1_s_at	HMGN3	421853	high mobility group nucleosomal binding domain 3	purple_M10	4
GgaAffx.9790.1.S1_s_at	HJURP	418413	Holliday junction recognition protein	yellow_M4	2
GgaAffx.12721.1.S1_at	PMEPA1	428166	prostate transmembrane protein, androgen induced 1	blue_M2	4
GgaAffx.11089.1.S1_at	KLHDC5	419046	kelch domain containing 5	black_M7	2
Gga.16124.1.S1_at	STAG1	424735	stromal antigen 1	brown_M3	1
GgaAffx.7555.1.S1_s_at	TCF20	417980	transcription factor 20 (AR1)	lightyellow_M19	1
Gga.16573.1.S1_at	PLXNC1	417901	plexin C1	cyan_M14	2
GgaAffx.23453.2.S1_s_at	FAP	424186	fibroblast activation protein, alpha	blue_M2	4
Gga.5360.2.S1_a_at	TSC22D3	768091	TSC22 domain family, member 3	lightyellow_M19	1
Gga.713.1.S1_at	LYZ	396218	lysozyme (renal amyloidosis)	yellow_M4	2
Gga.17087.1.S1_at	MFAP3	416261	microfibrillar-associated protein 3	yellow_M4	2
Gga.2851.1.S1_at	SMYD2	421361	SET and MYND domain containing 2	blue_M2	4
GgaAffx.26046.1.S1_at	XPR1	424415	xenotropic and polytropic retrovirus receptor 1	yellow_M4	2
Gga.13980.1.S1_at	CXCR7	428997	chemokine (C-X-C motif) receptor 7	midnightblue_M15	1
Gga.13103.1.S1_s_at	LOC100859593	100859593	uncharacterized LOC100859593	purple_M10	4
Gga.12054.2.S1_s_at	FUBP3	417184	far upstream element (FUSE) binding protein 3	brown_M3	1
Gga.6254.1.S1_s_at	ARPC5	429075	actin related protein 2/3 complex, subunit 5, 16kDa	yellow_M4	2
GgaAffx.23669.2.S1_s_at	YTHDC1	422656	YTH domain containing 1	lightyellow_M19	1
GgaAffx.2298.1.S1_at	JUP	429710	junction plakoglobin	royalblue_M20	4
Gga.1106.1.S1_at	FAM129A	424451	family with sequence similarity 129, member A	purple_M10	4
Gga.9766.1.S1_s_at	LEPRE1	414142	leucine proline-enriched proteoglycan (leprecan) 1	blue_M2	4
GgaAffx.3624.1.S1_at	DCAF12	427396	DDB1 and CUL4 associated factor 12	cyan_M14	2
GgaAffx.7355.1.S1_at	SPOP	425528	speckle-type POZ protein	brown_M3	1
GgaAffx.12117.1.S1_s_at	MARCKSL1	770764	MARCKS-like 1	cyan_M14	2
GgaAffx.7132.1.S1_at	WDR25	428908	WD repeat domain 25	midnightblue_M15	1
Gga.4384.1.S1_at	BIRC2	374012	baculoviral IAP repeat containing 2	black_M7	2
Gga.463.1.S1_at	MRPS30	395781	mitochondrial ribosomal protein S30	lightyellow_M19	1
Gga.2120.1.S1_at	CLTC	395272	clathrin, heavy chain (Hc)	yellow_M4	2
GgaAffx.11830.1.S1_s_at	HYOU1	428251	hypoxia up-regulated 1	salmon_M13	2
Gga.10964.1.S1_s_at	PTP4A2	419649	protein tyrosine phosphatase type IVA, member 2	yellow_M4	2
GgaAffx.12492.1.S1_s_at	FNDC3A	418863	fibronectin type III domain containing 3A	black_M7	2
Gga.9423.3.S1_s_at	SELT	425041	selenoprotein T	black_M7	2
Gga.261.3.S1_a_at	PRLR	395660	prolactin receptor	brown_M3	1
Gga.2408.1.S1_at	BCAT1	418193	branched chain amino-acid transaminase 1, cytosolic	salmon_M13	2
GgaAffx.21403.1.S1_s_at	EME1	422104	essential meiotic endonuclease 1 homolog 1 (S. pombe)	yellow_M4	2
GgaAffx.24817.1.S1_s_at	KIAA1429	420227	KIAA1429	yellow_M4	2
GgaAffx.2929.1.S1_at	ASPN	415954	asporin	purple_M10	4
Gga.9811.2.S1_a_at	ZCCHC10	416338	zinc finger, CCHC domain containing 10	lightyellow_M19	1
Gga.6387.1.S1_at	RAC2	418044	ras-related C3 botulinum toxin substrate 2 (rho family, small GTP binding protein Rac2)	cyan_M14	2
Gga.1759.1.S1_at	PIK3IP1	416964	phosphoinositide-3-kinase interacting protein 1	brown_M3	1
Gga.15371.1.S1_at	LOC768772	768772	uncharacterized LOC768772	purple_M10	4
GgaAffx.21407.1.S1_at	LOC416995	416995	uncharacterized LOC416995	brown_M3	1
GgaAffx.12894.1.S1_at	NKAP	422368	NFKB activating protein	lightyellow_M19	1
GgaAffx.11525.1.S1_s_at	CLDN1	424910	claudin 1	lightyellow_M19	1
Gga.19451.1.S1_at	ADAM28	419529	ADAM metallopeptidase domain 28	cyan_M14	2
Gga.826.1.S1_s_at	IL8L2	396495	interleukin 8-like 2	black_M7	2
Gga.6385.2.S1_a_at	EIF4EBP2	769479	eukaryotic translation initiation factor 4E binding protein 2	blue_M2	4
Gga.7186.1.S1_at	BPNT1	421347	3'(2'), 5'-bisphosphate nucleotidase 1	blue_M2	4
Gga.1251.2.S1_a_at	INCENP	396270	inner centromere protein antigens 135/155kDa	yellow_M4	2
Gga.8223.1.S1_s_at	TPMT	420830	thiopurine S-methyltransferase	black_M7	2
Gga.9986.1.S1_at	FSCN1	416485	fascin homolog 1, actin-bundling protein (Strongylocentrotus purpuratus)	blue_M2	4
Gga.695.1.S1_at	HOXD12	396178	homeobox D12	brown_M3	1
GgaAffx.11729.1.S1_at	GLT1D1	416807	glycosyltransferase 1 domain containing 1	yellow_M4	2
Gga.6364.1.S1_at	CDCA7L	420608	cell division cycle associated 7-like	yellow_M4	2
GgaAffx.11746.1.S1_s_at	SAMSN1	418470	SAM domain, SH3 domain and nuclear localization signals 1	cyan_M14	2
GgaAffx.20735.1.S1_s_at	ZNF706	768824	zinc finger protein 706	midnightblue_M15	1
GgaAffx.7262.1.S1_at	TNFAIP2	423477	tumor necrosis factor, alpha-induced protein 2	grey60_M17	3
GgaAffx.13091.2.S1_s_at	TMEM123	418984	transmembrane protein 123	cyan_M14	2
Gga.6529.1.S1_at	FCER1G	100049618	Fc fragment of IgE, high affinity I, receptor for; gamma polypeptide	cyan_M14	2
Gga.16479.1.S1_at	MRPL42	417899	mitochondrial ribosomal protein L42	lightyellow_M19	1
Gga.5334.1.S1_a_at	RGS4	378901	regulator of G-protein signaling 4	lightcyan_M16	4
Gga.4420.2.S1_at	RTN1	378791	reticulon 1	lightyellow_M19	1
Gga.12471.1.S1_at	VASH2	421364	vasohibin 2	blue_M2	4
Gga.5202.1.S1_at	CCDC15	419705	coiled-coil domain containing 15	salmon_M13	2
Gga.62.1.S1_at	LIFR	395262	leukemia inhibitory factor receptor alpha	lightyellow_M19	1
Gga.6485.1.S1_at	C26H6ORF125	419909	chromosome 26 open reading frame, human C6orf125	yellow_M4	2
GgaAffx.12718.1.S1_s_at	ATP6V0C	416753	ATPase, H+ transporting, lysosomal 16kDa, V0 subunit c	black_M7	2
Gga.4315.2.S1_a_at	NR1D2	396125	nuclear receptor subfamily 1, group D, member 2	brown_M3	1
Gga.481.1.S1_at	FMOD	395814	fibromodulin	purple_M10	4
Gga.5154.1.S1_at	POSTN	395429	periostin, osteoblast specific factor	blue_M2	4
Gga.14999.1.S1_at	PXDN	421914	peroxidasin homolog (Drosophila)	blue_M2	4
GgaAffx.11429.1.S1_s_at	MMP7	418983	matrix metallopeptidase 7 (matrilysin, uterine)	yellow_M4	2
Gga.11560.2.S1_a_at	PIK3AP1	374268	phosphoinositide-3-kinase adaptor protein 1	cyan_M14	2
GgaAffx.12368.1.S1_s_at	DCTN3	427404	dynactin 3 (p22)	purple_M10	4
Gga.7627.1.S1_at	STON1	100534590	stonin 1	purple_M10	4
Gga.3957.2.S1_a_at	ENAH	374180	enabled homolog (Drosophila)	blue_M2	4
Gga.3412.1.S1_at	CITED4	395465	Cbp/p300-interacting transactivator, with Glu/Asp-rich carboxy-terminal domain, 4	cyan_M14	2
GgaAffx.5197.1.S1_s_at	BUB1	421226	budding uninhibited by benzimidazoles 1 homolog (yeast)	yellow_M4	2
GgaAffx.12650.1.S1_s_at	C1H7ORF60	417776	chromosome 1 open reading frame, human C7orf60	lightyellow_M19	1
Gga.3199.1.S1_at	MMP2	386583	matrix metallopeptidase 2 (gelatinase A, 72kDa gelatinase, 72kDa type IV collagenase)	blue_M2	4
GgaAffx.12049.1.S1_at	MANSC1	426428	MANSC domain containing 1	blue_M2	4
GgaAffx.3314.1.S1_s_at	TKT	415991	transketolase	black_M7	2
Gga.8861.1.S1_at	MAP3K8	420479	mitogen-activated protein kinase kinase kinase 8	black_M7	2
Gga.9573.1.S1_at	ECM2	415953	extracellular matrix protein 2, female organ and adipocyte specific	purple_M10	4
Gga.17371.1.S1_at	SAR1B	416314	SAR1 homolog B (S. cerevisiae)	blue_M2	4
Gga.1758.1.S1_at	ALOX5AP	770904	arachidonate 5-lipoxygenase-activating protein	cyan_M14	2
Gga.4185.1.S2_at	IFNAR1	395665	interferon (alpha, beta and omega) receptor 1	black_M7	2
Gga.4774.1.S1_at	HMGN5	422278	high mobility group nucleosome binding domain 5	salmon_M13	2
GgaAffx.22995.2.S1_s_at	ANO6	417802	anoctamin 6	black_M7	2
Gga.5247.1.S1_at	GLT8D1	415898	glycosyltransferase 8 domain containing 1	blue_M2	4
GgaAffx.1572.1.S1_at	MARVELD2	427393	MARVEL domain containing 2	lightyellow_M19	1
Gga.9030.1.S1_a_at	TMCO6	416135	transmembrane and coiled-coil domains 6	lightyellow_M19	1
Gga.16135.1.S1_at	PALLD	422428	palladin, cytoskeletal associated protein	blue_M2	4
Gga.4856.1.S1_s_at	PMP22	417327	peripheral myelin protein 22	brown_M3	1
Gga.6343.4.S1_a_at	CDKN3	423562	cyclin-dependent kinase inhibitor 3	yellow_M4	2
GgaAffx.20738.1.S1_s_at	TPM1	396366	tropomyosin 1 (alpha)	blue_M2	4
Gga.3330.1.S1_at	SPON1	395657	spondin 1, extracellular matrix protein	blue_M2	4
GgaAffx.11475.1.S1_s_at	RASSF2	419521	Ras association (RalGDS/AF-6) domain family member 2	cyan_M14	2
GgaAffx.12326.1.S1_s_at	NDUFB5	424978	NADH dehydrogenase (ubiquinone) 1 beta subcomplex, 5, 16kDa	yellow_M4	2
Gga.6032.1.S1_at	DOCK8	427348	dedicator of cytokinesis 8	cyan_M14	2
Gga.16731.1.S1_at	DYSF	425353	dysferlin, limb girdle muscular dystrophy 2B (autosomal recessive)	blue_M2	4
GgaAffx.4955.1.S1_at	LAMB1	396478	laminin, beta 1	blue_M2	4
GgaAffx.20895.1.S1_at	LOC423478	423478	uncharacterized LOC423478	darkred_M21	3
GgaAffx.21344.1.S1_at	LOC421235	421235	LOC421235	lightcyan_M16	4
GgaAffx.8741.1.S1_at	LONRF1	422742	LON peptidase N-terminal domain and ring finger 1	midnightblue_M15	1
Gga.10619.1.S1_at	GUCY1A3	422407	guanylate cyclase 1, soluble, alpha 3	lightcyan_M16	4
Gga.11640.1.S1_at	SUCNR1	771768	succinate receptor 1	cyan_M14	2
Gga.482.1.S1_at	PTPN11	395815	protein tyrosine phosphatase, non-receptor type 11	yellow_M4	2
Gga.4398.1.S1_at	LDHA	396221	lactate dehydrogenase A	black_M7	2
GgaAffx.24157.1.S1_at	LOXL3	425986	lysyl oxidase-like 3	grey60_M17	3
Gga.3745.1.S2_at	CPZ	395266	carboxypeptidase Z	blue_M2	4
Gga.9169.1.S1_at	CCNL2	395124	cyclin L2	lightyellow_M19	1
Gga.9377.1.S1_at	VOPP1	776358	vesicular, overexpressed in cancer, prosurvival protein 1	blue_M2	4
GgaAffx.12876.1.S1_s_at	ASH2L	426774	ash2 (absent, small, or homeotic)-like (Drosophila)	lightyellow_M19	1
GgaAffx.11629.1.S1_s_at	ACTR1A	423862	ARP1 actin-related protein 1 homolog A, centractin alpha (yeast)	blue_M2	4
Gga.4498.1.S1_s_at	ELK3	417919	ELK3, ETS-domain protein (SRF accessory protein 2)	blue_M2	4
Gga.5242.2.S1_a_at	HSD17B11	422588	hydroxysteroid (17-beta) dehydrogenase 11	lightyellow_M19	1
Gga.918.1.S1_at	KCNMB1	395301	potassium large conductance calcium-activated channel, subfamily M, beta member 1	blue_M2	4
Gga.8201.1.S1_at	ATP6V1D	423280	ATPase, H+ transporting, lysosomal 34kDa, V1 subunit D	yellow_M4	2
GgaAffx.12842.1.S1_s_at	IRG1	418812	immunoresponsive 1 homolog (mouse)	cyan_M14	2
Gga.8107.1.S1_at	MIR223	777812	microRNA mir-223	cyan_M14	2
GgaAffx.5291.1.S1_at	LOC100859610	100859610	cyclic AMP-responsive element-binding protein 3-like protein 1-like	blue_M2	4
Gga.3357.2.S1_a_at	LYG2	395708	lysozyme G-like 2	black_M7	2
Gga.18708.1.S1_at	ZPLD1	418405	zona pellucida-like domain containing 1	lightyellow_M19	1
GgaAffx.13084.1.S1_at	CIR1	426529	corepressor interacting with RBPJ, 1	lightyellow_M19	1
Gga.186.1.S1_s_at	RAB6A	419063	RAB6A, member RAS oncogene family	blue_M2	4
GgaAffx.7777.1.S1_at	EMCN	772178	endomucin	lightcyan_M16	4
Gga.13353.1.S1_at	PRSS23	419017	protease, serine, 23	royalblue_M20	4
Gga.3723.1.S1_at	PLA2G4A	396394	phospholipase A2, group IVA (cytosolic, calcium-dependent)	black_M7	2
GgaAffx.21444.1.S1_at	LOC415708	415708	receptor-interacting serine-threonine kinase 2-like	cyan_M14	2
GgaAffx.2187.1.S1_at	ADAM8	423672	ADAM metallopeptidase domain 8	yellow_M4	2
GgaAffx.7674.1.S1_at	AOAH	420737	acyloxyacyl hydrolase (neutrophil)	cyan_M14	2
GgaAffx.24643.1.S1_at	SESN1	421766	sestrin 1	lightyellow_M19	1
Gga.7905.1.S1_at	PRC1	770336	protein regulator of cytokinesis 1	yellow_M4	2
Gga.10108.1.S1_at	ANXA8	423774	annexin A8	lightyellow_M19	1
Gga.1913.1.S1_s_at	RFC1	422788	replication factor C (activator 1) 1, 145kDa	lightyellow_M19	1
Gga.2995.2.S1_s_at	SRPK1	421185	SFRS protein kinase 1	grey60_M17	3
Gga.13327.1.S1_s_at	FAM198B	422413	family with sequence similarity 198, member B	blue_M2	4
GgaAffx.8732.2.S1_s_at	SNX9	421654	sorting nexin 9	royalblue_M20	4
Gga.14870.1.S1_at	LMO4	373901	LIM domain only 4	purple_M10	4
Gga.7829.2.S1_a_at	C15ORF48	415442	chromosome 10 open reading frame, human C15orf48	black_M7	2
Gga.1148.1.S2_at	ST6GAL1	396169	ST6 beta-galactosamide alpha-2,6-sialyltranferase 1	lightyellow_M19	1
GgaAffx.1717.2.S1_s_at	PCOLCE2	429124	procollagen C-endopeptidase enhancer 2	brown_M3	1
Gga.9720.1.S1_at	ATP5A1	374159	ATP synthase, H+ transporting, mitochondrial F1 complex, alpha subunit 1, cardiac muscle	yellow_M4	2
Gga.1201.1.S1_s_at	GYG1	425050	glycogenin 1	lightyellow_M19	1
Gga.687.1.S1_at	CCNB3	396167	cyclin B3	yellow_M4	2
GgaAffx.12452.1.S1_s_at	KLF11	421934	Kruppel-like factor 11	black_M7	2
Gga.16812.1.S1_s_at	ENSA	425073	endosulfine alpha	lightyellow_M19	1
GgaAffx.11402.1.S1_at	NEK2	421376	NIMA (never in mitosis gene a)-related kinase 2	yellow_M4	2
GgaAffx.24959.1.S1_at	PDIA6	421940	protein disulfide isomerase family A, member 6	yellow_M4	2
Gga.4107.1.S1_at	CRY1	374093	cryptochrome 1 (photolyase-like)	midnightblue_M15	1
GgaAffx.9775.1.S1_s_at	PCNP	418398	PEST proteolytic signal containing nuclear protein	brown_M3	1
Gga.3986.2.S1_a_at	CA2	396257	carbonic anhydrase II	yellow_M4	2
GgaAffx.4585.1.S1_at	LOC422293	422293	uncharacterized LOC422293	purple_M10	4
Gga.13152.1.S1_s_at	VNN1	421701	vanin 1	black_M7	2
Gga.2139.1.S1_a_at	NSRP1	417588	nuclear speckle splicing regulatory protein 1	lightyellow_M19	1
Gga.4285.1.S1_at	CEBPB	396185	CCAAT/enhancer binding protein (C/EBP), beta	cyan_M14	2
GgaAffx.12371.1.S1_s_at	MYST2	425530	MYST histone acetyltransferase 2	lightyellow_M19	1
Gga.7857.1.S1_a_at	SYF2	419593	SYF2 homolog, RNA splicing factor (S. cerevisiae)	lightyellow_M19	1
Gga.3259.1.S1_at	ANGPT2	395610	angiopoietin 2	lightcyan_M16	4
Gga.280.1.S1_at	MAFK	395518	v-maf musculoaponeurotic fibrosarcoma oncogene homolog K	lightyellow_M19	1
GgaAffx.25778.1.S1_at	TMEM231	425108	transmembrane protein 231	midnightblue_M15	1
Gga.12108.1.S1_at	SKA3	418948	spindle and kinetochore associated complex subunit 3	yellow_M4	2
Gga.11658.1.S1_at	BPI	419293	bactericidal/permeability-increasing protein	black_M7	2
Gga.2582.1.S1_at	TGFBI	395897	transforming growth factor, beta-induced, 68kDa	blue_M2	4
Gga.312.2.S1_a_at	PRR11	772072	proline rich 11	yellow_M4	2
Gga.2013.2.S1_a_at	SRF	396103	serum response factor (c-fos serum response element-binding transcription factor)	blue_M2	4
Gga.4171.1.S1_at	BLMH	395996	bleomycin hydrolase	blue_M2	4
Gga.853.1.S1_at	CNTF	396488	ciliary neurotrophic factor	black_M7	2
GgaAffx.5077.1.S1_s_at	KIF23	415567	kinesin family member 23	yellow_M4	2
Gga.4901.1.S1_at	CA9	770004	carbonic anhydrase IX	black_M7	2
Gga.1764.1.S1_a_at	TMED3	415580	transmembrane emp24 protein transport domain containing 3	yellow_M4	2
Gga.9350.1.S1_s_at	NDC80	395134	NDC80 kinetochore complex component homolog (S. cerevisiae)	yellow_M4	2
GgaAffx.2698.1.S1_s_at	ABCA8	417440	ATP-binding cassette, sub-family A (ABC1), member 8	lightyellow_M19	1
Gga.9962.1.S1_at	CPN1	769143	carboxypeptidase N, polypeptide 1	brown_M3	1
GgaAffx.24108.1.S1_s_at	COBL	420949	cordon-bleu homolog (mouse)	purple_M10	4
Gga.16381.1.S1_at	TTLL5	423367	tubulin tyrosine ligase-like family, member 5	blue_M2	4
Gga.5367.1.S1_at	MALT1	415336	mucosa associated lymphoid tissue lymphoma translocation gene 1	black_M7	2
Gga.11915.2.S1_a_at	CD99L2	422386	CD99 molecule-like 2	grey60_M17	3
Gga.3573.2.S1_a_at	DKK3	396023	dickkopf homolog 3 (Xenopus laevis)	purple_M10	4
Gga.10051.1.S1_at	RCBTB1	418868	regulator of chromosome condensation (RCC1) and BTB (POZ) domain containing protein 1	royalblue_M20	4
Gga.19738.1.S1_s_at	DIAPH3	418824	diaphanous homolog 3 (Drosophila)	yellow_M4	2
Gga.1025.1.S1_at	TNFAIP3	421684	tumor necrosis factor, alpha-induced protein 3	black_M7	2
GgaAffx.21659.1.S1_at	PLEKHO1	426108	pleckstrin homology domain containing, family O member 1	blue_M2	4
Gga.4664.2.S1_a_at	LOC769329	769329	ankyrin repeat domain-containing protein 40-like	lightyellow_M19	1
GgaAffx.9274.1.S1_at	FDPS	425061	farnesyl diphosphate synthase (farnesyl pyrophosphate synthetase, dimethylallyltranstransferase, geranyltranstransferase)	salmon_M13	2
GgaAffx.25331.1.S1_at	SAFB2	427046	---	lightyellow_M19	1
GgaAffx.20619.1.S1_s_at	ING5	424852	inhibitor of growth family, member 5	brown_M3	1
Gga.4438.1.S1_at	CDC42	395917	cell division cycle 42 (GTP binding protein, 25kDa)	yellow_M4	2
Gga.6220.2.S1_a_at	CREM	378903	cAMP responsive element modulator	black_M7	2
Gga.8467.1.S1_a_at	NCAPG	422822	non-SMC condensin I complex, subunit G	yellow_M4	2
Gga.8030.1.S1_at	TFPI2	420561	tissue factor pathway inhibitor 2	black_M7	2
GgaAffx.4651.1.S1_at	LOC420486	420486	mycocerosic acid synthase-like	cyan_M14	2
Gga.3522.2.S1_a_at	PLOD2	424882	procollagen-lysine, 2-oxoglutarate 5-dioxygenase 2	blue_M2	4
GgaAffx.22446.1.S1_at	HBP1	417705	HMG-box transcription factor 1	midnightblue_M15	1
GgaAffx.20153.1.S1_at	CPNE8	417690	copine VIII	lightyellow_M19	1
Gga.13146.1.S1_at	EPSTI1	418837	epithelial stromal interaction 1 (breast)	darkred_M21	3
Gga.3402.1.S1_a_at	OLFM1	395535	olfactomedin 1	blue_M2	4
GgaAffx.13158.1.S1_at	EBAG9	420276	estrogen receptor binding site associated, antigen, 9	lightyellow_M19	1
Gga.7364.1.S1_a_at	TESC	771113	tescalcin	cyan_M14	2
Gga.915.1.S1_at	SOCS3	395299	suppressor of cytokine signaling 3	cyan_M14	2
Gga.5748.1.S1_at	IL13RA2	422219	interleukin 13 receptor, alpha 2	black_M7	2
Gga.3137.1.S1_at	HPGDS	395863	hematopoietic prostaglandin D synthase	salmon_M13	2
Gga.11854.1.S1_at	TSPAN6	422262	tetraspanin 6	blue_M2	4
Gga.19425.1.A1_at	TLE3	415568	transducin-like enhancer of split 3 (E(sp1) homolog, Drosophila)	lightyellow_M19	1
Gga.9200.1.S1_s_at	AP3S1	427389	adaptor-related protein complex 3, sigma 1 subunit	blue_M2	4
Gga.19228.1.S1_s_at	RABGAP1	417106	RAB GTPase activating protein 1	lightyellow_M19	1
Gga.4595.1.S1_at	LRRC59	422103	leucine rich repeat containing 59	blue_M2	4
GgaAffx.5508.6.S1_s_at	MCF2L2	424959	MCF.2 cell line derived transforming sequence-like 2	blue_M2	4
GgaAffx.2423.1.S1_s_at	MFSD2A	419679	major facilitator superfamily domain containing 2A	salmon_M13	2
GgaAffx.13058.1.S1_s_at	IDH3A	415362	isocitrate dehydrogenase 3 (NAD+) alpha	blue_M2	4
GgaAffx.12522.1.S1_s_at	ADSS	428579	adenylosuccinate synthase	yellow_M4	2
Gga.6162.1.S1_at	SPTBN5	423225	spectrin, beta, non-erythrocytic 5	purple_M10	4
Gga.9459.1.S1_s_at	NUF2	395135	NUF2, NDC80 kinetochore complex component, homolog (S. cerevisiae)	yellow_M4	2
Gga.1107.1.S1_at	PTPN2	396409	protein tyrosine phosphatase, non-receptor type 2	cyan_M14	2
Gga.12234.1.S1_at	TYMS	421060	thymidylate synthetase	yellow_M4	2
Gga.12604.1.S1_a_at	MS4A15	769951	membrane-spanning 4-domains, subfamily A, member 15	cyan_M14	2
Gga.19230.1.S1_s_at	EAF2	424243	ELL associated factor 2	salmon_M13	2
GgaAffx.1400.1.S1_at	PARG	423617	poly (ADP-ribose) glycohydrolase	yellow_M4	2
GgaAffx.26692.1.S1_s_at	SLC13A5	417678	solute carrier family 13 (sodium-dependent citrate transporter), member 5	black_M7	2
Gga.11454.1.S1_at	ALDH7A1	426812	aldehyde dehydrogenase 7 family, member A1	blue_M2	4
Gga.12623.2.S1_a_at	FGL1	422728	fibrinogen-like 1	purple_M10	4
Gga.862.1.S1_at	GJC1	396501	gap junction protein, gamma 1, 45kDa	lightcyan_M16	4
Gga.13558.1.S1_at	ARL8B	416109	ADP-ribosylation factor-like 8B	yellow_M4	2
GgaAffx.21790.1.S1_s_at	GJA1	395278	gap junction protein, alpha 1, 43kDa	yellow_M4	2
Gga.3381.1.S2_at	HOXA3	395231	homeobox A3	brown_M3	1
Gga.4608.1.S1_at	METTL11A	425539	methyltransferase like 11A	salmon_M13	2
Gga.3349.1.S1_at	C4BPA	395384	complement component 4 binding protein, alpha	lightyellow_M19	1
Gga.3802.1.S1_s_at	PDIA3	373899	protein disulfide isomerase family A, member 3	salmon_M13	2
Gga.17030.1.S1_at	FNBP1L	424495	formin binding protein 1-like	purple_M10	4
GgaAffx.395.1.S1_at	ANGPTL4	769087	angiopoietin-like 4	yellow_M4	2
GgaAffx.26555.1.S1_s_at	KLHL36	415816	kelch-like 36 (Drosophila)	blue_M2	4
GgaAffx.20095.1.S1_at	EXOSC9	619530	exosome component 9	lightyellow_M19	1
Gga.14057.1.S1_a_at	LOC418554	418554	V-set domain containing T cell activation inhibitor 1-like	darkred_M21	3
GgaAffx.2642.1.S1_at	CHST12	416469	carbohydrate (chondroitin 4) sulfotransferase 12	brown_M3	1
Gga.3652.1.S1_at	CLEC3B	395386	C-type lectin domain family 3, member B	purple_M10	4
GgaAffx.25941.1.S1_at	RNF145	416239	ring finger protein 145	blue_M2	4
GgaAffx.2198.1.S1_at	SYNC	419664	syncoilin, intermediate filament protein	blue_M2	4
Gga.7310.1.S1_a_at	PRKAB1	416986	protein kinase, AMP-activated, beta 1 non-catalytic subunit	purple_M10	4
Gga.8394.1.S1_at	FUNDC2	422200	FUN14 domain containing 2	blue_M2	4
Gga.11704.1.S1_at	UGGT1	424757	UDP-glucose glycoprotein glucosyltransferase 1	salmon_M13	2
GgaAffx.6884.1.S1_at	ANTXR2	422580	anthrax toxin receptor 2	darkred_M21	3
Gga.1763.1.S1_at	WFDC1	395238	WAP four-disulfide core domain 1	blue_M2	4
GgaAffx.22428.2.S1_s_at	FDXACB1	419800	ferredoxin-fold anticodon binding domain containing 1	lightyellow_M19	1
GgaAffx.25344.1.S1_s_at	ABCA3	416386	ATP-binding cassette, sub-family A (ABC1), member 3	salmon_M13	2
GgaAffx.3887.1.S1_at	KLF15	427588	Kruppel-like factor 15	lightyellow_M19	1
GgaAffx.12581.1.S1_s_at	DDX10	418965	DEAD (Asp-Glu-Ala-Asp) box polypeptide 10	lightyellow_M19	1
Gga.2364.1.S1_at	LOC423793	423793	kinesin-like protein KIF20B-like	yellow_M4	2
GgaAffx.9018.1.S1_at	NUP50	418240	nucleoporin 50kDa	yellow_M4	2
Gga.8748.1.S1_at	FBXO22	415355	F-box protein 22	blue_M2	4
Gga.14766.1.S1_at	STAM	420517	signal transducing adaptor molecule (SH3 domain and ITAM motif) 1	lightyellow_M19	1
GgaAffx.11943.1.S1_s_at	SLC17A5	421863	solute carrier family 17 (anion/sugar transporter), member 5	blue_M2	4
Gga.12305.1.S1_at	AKIP1	423054	A kinase (PRKA) interacting protein 1	blue_M2	4
Gga.8079.2.S1_at	NPC1	421076	Niemann-Pick disease, type C1	lightyellow_M19	1
Gga.944.1.S1_at	CENPH	395316	centromere protein H	yellow_M4	2
Gga.3867.1.S1_at	PRNP	396452	prion protein	lightyellow_M19	1
GgaAffx.12525.1.S1_s_at	ORC2	424077	origin recognition complex, subunit 2	brown_M3	1
GgaAffx.21345.1.S1_s_at	CAMSAP2	424345	calmodulin regulated spectrin-associated protein family, member 2	brown_M3	1
GgaAffx.9336.1.S1_at	IL31RA	427140	interleukin 31 receptor A	cyan_M14	2
GgaAffx.8074.1.S1_at	ADAM12	425843	ADAM metallopeptidase domain 12	blue_M2	4
GgaAffx.12605.1.S1_s_at	RANGAP1	417997	Ran GTPase activating protein 1	salmon_M13	2
Gga.2159.1.S1_at	ACLY	395373	ATP citrate lyase	salmon_M13	2
GgaAffx.11009.3.S1_s_at	GUCY1A2	771678	guanylate cyclase 1, soluble, alpha 2	lightcyan_M16	4
GgaAffx.7916.1.S1_at	RBM43	424313	RNA binding motif protein 43	midnightblue_M15	1
Gga.7890.1.S1_at	SFRP4	420732	secreted frizzled-related protein 4	blue_M2	4
GgaAffx.22699.3.S1_s_at	ATP11B	424964	ATPase, class VI, type 11B	blue_M2	4
Gga.8120.1.S1_at	SELM	101410532	selenoprotein M	blue_M2	4
GgaAffx.11662.1.S1_at	OLA1	424144	Obg-like ATPase 1	purple_M10	4
Gga.12193.1.S1_a_at	PPP1R17	420753	protein phosphatase 1, regulatory subunit 17	lightcyan_M16	4
Gga.6048.1.S1_a_at	CLK4	416295	CDC-like kinase 4	lightyellow_M19	1
Gga.4740.1.S1_at	PPA1	769424	pyrophosphatase (inorganic) 1	yellow_M4	2
Gga.17391.1.S1_at	PTCHD1	427995	patched domain containing 1	blue_M2	4
Gga.11970.1.S1_at	C7H2orf88	100857703	chromosome 7 open reading frame, human C2orf88	brown_M3	1
Gga.2663.1.S1_at	FKBP9	395652	FK506 binding protein 9, 63 kDa	blue_M2	4
Gga.1686.1.S1_s_at	TGFB3	396438	transforming growth factor, beta 3	blue_M2	4
Gga.7396.1.S1_at	C9ORF167	417257	chromosome 17 open reading frame, human C9orf167	cyan_M14	2
Gga.2430.1.S1_s_at	RCHY1	771726	ring finger and CHY zinc finger domain containing 1, E3 ubiquitin protein ligase	purple_M10	4
GgaAffx.12246.1.S1_s_at	LOC769134	769134	ADP-ribosylation factor-like 8B-like	purple_M10	4
Gga.4058.1.S1_s_at	MARCKS	396473	myristoylated alanine-rich protein kinase C substrate	blue_M2	4
Gga.1135.1.S1_at	C20H20ORF111	419203	chromosome 20 open reading frame, human C20orf111	lightyellow_M19	1
Gga.8744.1.S1_at	LOC419545	419545	uncharacterized LOC419545	darkred_M21	3
Gga.9765.1.S1_at	ANKRD9	423469	ankyrin repeat domain 9	cyan_M14	2
Gga.187.2.S1_a_at	DBT	395374	dihydrolipoamide branched chain transacylase E2	midnightblue_M15	1
Gga.9534.1.S1_at	ZDHHC6	423897	zinc finger, DHHC-type containing 6	yellow_M4	2
GgaAffx.21492.1.S1_at	C13H5ORF41	416206	chromosome 13 open reading frame, human C5orf41	lightyellow_M19	1
Gga.17025.1.S1_at	GPM6B	418632	glycoprotein M6B	blue_M2	4
GgaAffx.11987.1.S1_s_at	PFN2	771904	profilin 2	blue_M2	4
Gga.8444.3.S1_s_at	MEAF6	419617	MYST/Esa1-associated factor 6	lightyellow_M19	1
GgaAffx.4520.1.S1_s_at	KIF5B	420472	kinesin family member 5B	blue_M2	4
Gga.7253.1.S1_a_at	ECHS1	770828	enoyl CoA hydratase, short chain, 1, mitochondrial	brown_M3	1
Gga.4503.1.S1_a_at	PGK1	395833	phosphoglycerate kinase 1	black_M7	2
GgaAffx.13005.1.S1_at	P2RY8	418665	purinergic receptor P2Y, G-protein coupled, 8	cyan_M14	2
Gga.16871.1.S1_at	MEGF10	427126	multiple EGF-like-domains 10	purple_M10	4
Gga.7533.1.S1_at	SHISA2	395162	shisa homolog 2 (Xenopus laevis)	purple_M10	4
Gga.15031.1.S1_at	RBM17	418248	RNA binding motif protein 17	brown_M3	1
Gga.4750.1.S1_s_at	FKBP5	421186	FK506 binding protein 5	lightyellow_M19	1
Gga.12486.1.S1_at	TSPAN13	420595	tetraspanin 13	lightcyan_M16	4
Gga.11314.1.S1_at	ITGB3BP	424689	integrin beta 3 binding protein (beta3-endonexin)	salmon_M13	2
Gga.7164.1.S1_at	MCM4	426764	minichromosome maintenance complex component 4	yellow_M4	2
Gga.483.1.S1_at	CTSK	395818	cathepsin K	blue_M2	4
Gga.12111.1.S1_at	ANGPTL1	770850	angiopoietin-like 1	royalblue_M20	4
Gga.12608.1.S1_at	INSIG2	424276	insulin induced gene 2	lightyellow_M19	1
Gga.6054.2.S1_s_at	PKD2	422585	polycystic kidney disease 2 (autosomal dominant)	purple_M10	4
Gga.822.1.S1_a_at	ELN	396441	elastin (supravalvular aortic stenosis, Williams-Beuren syndrome)	purple_M10	4
Gga.2783.1.S1_at	CAPZA1	396521	capping protein (actin filament) muscle Z-line, alpha 1	yellow_M4	2
Gga.7040.1.S1_at	CTSH	770109	cathepsin H	salmon_M13	2
GgaAffx.12727.1.S1_s_at	C20H20ORF4	419118	chromosome 20 open reading frame, human C20orf4	brown_M3	1
Gga.14011.1.S1_at	ECSCR	416190	endothelial cell surface expressed chemotaxis and apoptosis regulator	lightcyan_M16	4
GgaAffx.4204.1.S1_at	C1QTNF5	769989	C1q and tumor necrosis factor related protein 5	purple_M10	4
Gga.12484.1.S1_at	MOG	421050	myelin oligodendrocyte glycoprotein	black_M7	2
GgaAffx.25534.1.S1_s_at	COL3A1	396340	collagen, type III, alpha 1	blue_M2	4
Gga.17026.1.S1_at	LOC100859798	100859798	protein FAM134B-like	lightyellow_M19	1
Gga.5857.1.S1_s_at	MANF	770664	mesencephalic astrocyte-derived neurotrophic factor	yellow_M4	2
Gga.18943.1.S1_at	CHPF2	426039	chondroitin polymerizing factor 2	blue_M2	4
GgaAffx.26139.1.S1_at	PSMD13	422990	proteasome (prosome, macropain) 26S subunit, non-ATPase, 13	black_M7	2
Gga.2215.1.S1_s_at	LEPROT	424699	leptin receptor overlapping transcript	blue_M2	4
Gga.8352.1.S1_at	LAMA2	421709	laminin, alpha 2	brown_M3	1
GgaAffx.4752.1.S1_s_at	ANO1	423144	anoctamin 1, calcium activated chloride channel	lightcyan_M16	4
GgaAffx.23229.1.S1_s_at	CP	771940	ceruloplasmin (ferroxidase)	black_M7	2
GgaAffx.5941.1.S1_at	RGS10	423930	regulator of G-protein signaling 10	grey60_M17	3
GgaAffx.4379.1.S1_at	TLR4	417241	toll-like receptor 4	cyan_M14	2
GgaAffx.6375.1.S1_at	ZFAND3	421430	zinc finger, AN1-type domain 3	grey60_M17	3
GgaAffx.8630.2.S1_s_at	C25H1ORF43	430589	chromosome 25 open reading frame, human C1orf43	cyan_M14	2
Gga.107.1.S1_at	GPX4	374056	glutathione peroxidase 4	salmon_M13	2
Gga.9747.1.S1_a_at	IFT80	425014	intraflagellar transport 80 homolog (Chlamydomonas)	royalblue_M20	4
GgaAffx.21368.1.S1_at	NPTN	415316	neuroplastin	yellow_M4	2
Gga.8535.1.S2_at	UNC5C	395101	unc-5 homolog C (C. elegans)	lightyellow_M19	1
GgaAffx.25280.1.S1_at	COTL1	768420	coactosin-like 1 (Dictyostelium)	grey60_M17	3
Gga.4951.1.S1_a_at	U2AF1	395370	U2 small nuclear RNA auxiliary factor 1	brown_M3	1
GgaAffx.3006.1.S1_at	GPATCH1	415772	G patch domain containing 1	lightyellow_M19	1
Gga.17078.1.S1_at	CRNKL1	421243	crooked neck pre-mRNA splicing factor-like 1 (Drosophila)	brown_M3	1
Gga.5002.1.S1_at	MDK	423196	midkine (neurite growth-promoting factor 2)	blue_M2	4
Gga.2505.1.S1_s_at	C7H2ORF69	424064	chromosome 7 open reading frame, human C2orf69	blue_M2	4
Gga.9260.1.S1_at	YF6	427737	Major histocompatibility complex RfpY class I alpha chain YF6	darkred_M21	3
GgaAffx.23292.1.S1_at	KIF26B	421490	kinesin family member 26B	blue_M2	4
GgaAffx.23612.1.S1_at	ADSSL1	776127	adenylosuccinate synthase like 1	royalblue_M20	4
Gga.4422.2.S1_a_at	AK1	396002	adenylate kinase 1	blue_M2	4
GgaAffx.5444.1.S1_s_at	42253	422369	septin 6	grey60_M17	3
GgaAffx.11418.1.S1_at	XPO4	428081	exportin 4	yellow_M4	2
GgaAffx.4227.1.S1_at	SRPX2	422261	sushi-repeat containing protein, X-linked 2	blue_M2	4
Gga.3062.2.S1_at	LOC423006	423006	protein CASC5-like	yellow_M4	2
Gga.17617.1.S1_at	DDAH1	378898	dimethylarginine dimethylaminohydrolase 1	brown_M3	1
Gga.16535.1.S1_s_at	MAP2K5	415557	mitogen-activated protein kinase kinase 5	royalblue_M20	4
Gga.19422.1.S1_s_at	DHX33	417499	DEAH (Asp-Glu-Ala-His) box polypeptide 33	yellow_M4	2
Gga.3179.1.S2_at	BASP1	373905	brain abundant, membrane attached signal protein 1	yellow_M4	2
Gga.817.1.S1_at	PLAU	396424	plasminogen activator, urokinase	yellow_M4	2
GgaAffx.24938.1.S1_at	NDUFB9	420337	NADH dehydrogenase (ubiquinone) 1 beta subcomplex, 9, 22kDa	purple_M10	4
GgaAffx.1771.1.S1_s_at	TMEM132C	416809	transmembrane protein 132C	blue_M2	4
Gga.13314.1.S1_at	CISD1	423642	CDGSH iron sulfur domain 1	lightyellow_M19	1
Gga.2376.2.S1_s_at	ORAI2	417509	ORAI calcium release-activated calcium modulator 2	royalblue_M20	4
GgaAffx.349.4.S1_s_at	PER3	419366	period homolog 3 (Drosophila)	brown_M3	1
GgaAffx.20341.1.S1_s_at	EMC1	419470	ER membrane protein complex subunit 1	yellow_M4	2
Gga.2184.1.S1_at	C5ORF13	396353	chromosome Z open reading frame, human C5orf13	blue_M2	4
GgaAffx.1066.1.S1_at	LOC427799	427799	urotensin-2 receptor-like	purple_M10	4
GgaAffx.1230.1.S1_s_at	SDF4	419423	stromal cell derived factor 4	black_M7	2
GgaAffx.21184.1.S1_at	ANKRD50	422663	ankyrin repeat domain 50	purple_M10	4
GgaAffx.5038.1.S1_s_at	TMEM180	423861	transmembrane protein 180	blue_M2	4
Gga.17317.1.S1_s_at	TRPV6	418307	transient receptor potential cation channel, subfamily V, member 6	brown_M3	1
Gga.3200.1.S1_s_at	SMC4	395189	structural maintenance of chromosomes 4	yellow_M4	2
GgaAffx.3851.1.S1_at	LOC771545	771545	uncharacterized LOC771545	grey60_M17	3
Gga.1209.1.S1_at	DYNC1LI2	415793	dynein, cytoplasmic 1, light intermediate chain 2	blue_M2	4
Gga.3908.1.S1_at	TAGLN	396490	transgelin	blue_M2	4
Gga.1776.1.S1_at	NID1	395531	nidogen 1	lightcyan_M16	4
Gga.3113.1.S1_at	NCALD	396048	neurocalcin delta	purple_M10	4
Gga.8005.1.S1_at	PTPRU	395153	---	brown_M3	1
Gga.5487.1.S1_at	POLE3	417275	polymerase (DNA directed), epsilon 3, accessory subunit	brown_M3	1
GgaAffx.12969.1.S1_at	PIK3R5	417319	phosphoinositide 3-kinase regulatory subunit 5	cyan_M14	2
Gga.7797.1.S1_s_at	PRDX6	429062	peroxiredoxin 6	black_M7	2
Gga.9704.1.S1_at	CCDC47	419958	coiled-coil domain containing 47	lightyellow_M19	1
Gga.956.1.S1_at	NFIL3	395326	nuclear factor, interleukin 3 regulated	black_M7	2
GgaAffx.13186.1.S1_at	SUMO3	770553	SMT3 suppressor of mif two 3 homolog 3 (S. cerevisiae)	lightyellow_M19	1
Gga.4722.1.S1_s_at	CTNNA1	416184	catenin (cadherin-associated protein), alpha 1, 102kDa	grey60_M17	3
Gga.11776.1.S1_s_at	RACGAP1	426884	Rac GTPase activating protein 1	yellow_M4	2
GgaAffx.12741.1.S1_at	CTBP1	422904	C-terminal binding protein 1	yellow_M4	2
Gga.7240.1.S1_s_at	PLTP	428164	phospholipid transfer protein	blue_M2	4
Gga.7886.1.S1_at	C1QTNF2	416156	C1q and tumor necrosis factor related protein 2	purple_M10	4
Gga.1193.1.S1_at	PTPRC	386580	protein tyrosine phosphatase, receptor type, C	cyan_M14	2
GgaAffx.24771.1.S1_at	RRAGD	421814	Ras-related GTP binding D	cyan_M14	2
Gga.2333.2.S1_s_at	MMADHC	424311	methylmalonic aciduria (cobalamin deficiency) cblD type, with homocystinuria	yellow_M4	2
Gga.15541.1.S1_at	DHCR7	422982	7-dehydrocholesterol reductase	salmon_M13	2
GgaAffx.12087.1.S1_s_at	CENPL	426563	centromere protein L	yellow_M4	2
GgaAffx.592.5.S1_s_at	RALGPS1	417089	Ral GEF with PH domain and SH3 binding motif 1	midnightblue_M15	1
Gga.12508.1.S1_at	GDAP2	425913	ganglioside induced differentiation associated protein 2	blue_M2	4
GgaAffx.396.1.S1_at	ANKRD47	428321	ankyrin repeat domain 47	lightcyan_M16	4
Gga.644.1.S1_at	ACTG2	396084	actin, gamma 2, smooth muscle, enteric	blue_M2	4
Gga.24.2.S1_a_at	SH3GL1	395202	SH3-domain GRB2-like 1	grey60_M17	3
GgaAffx.26601.1.S1_s_at	ARFGAP1	419241	ADP-ribosylation factor GTPase activating protein 1	yellow_M4	2
Gga.4035.1.S1_at	K123	395873	K123 protein	cyan_M14	2
Gga.544.1.S1_s_at	LPAR6	396118	lysophosphatidic acid receptor 6	grey60_M17	3
Gga.10813.1.S1_at	GAS8	415858	growth arrest-specific 8	lightyellow_M19	1
GgaAffx.22623.1.S1_at	ZBED4	417734	zinc finger, BED-type containing 4	salmon_M13	2
GgaAffx.22018.1.S1_at	IL4I1	417039	interleukin 4 induced 1	black_M7	2
Gga.6714.2.S1_at	RAD9A	404777	RAD9 homolog A (S. pombe)	blue_M2	4
Gga.8135.1.S1_at	COQ10B	424057	coenzyme Q10 homolog B (S. cerevisiae)	purple_M10	4
GgaAffx.6445.1.S1_at	SYNDIG1L	423351	synapse differentiation inducing 1-like	blue_M2	4
Gga.9490.1.S1_at	RGS9BP	395170	regulator of G protein signaling 9 binding protein	yellow_M4	2
Gga.16354.1.S2_s_at	ATG4B	404750	ATG4 autophagy related 4 homolog B (S. cerevisiae)	royalblue_M20	4
GgaAffx.21822.1.S1_s_at	THBS2	414837	thrombospondin 2	blue_M2	4
Gga.10985.1.S1_at	TMEM45A	418389	transmembrane protein 45A	blue_M2	4
Gga.6590.1.S1_at	C10ORF54	769500	chromosome 6 open reading frame, human C10orf54	brown_M3	1
Gga.2286.1.S1_at	EXOSC10	419454	exosome component 10	brown_M3	1
Gga.7025.1.S1_a_at	PSMG2	421040	proteasome (prosome, macropain) assembly chaperone 2	yellow_M4	2
GgaAffx.1501.1.S1_s_at	EIF2C3	419628	eukaryotic translation initiation factor 2C, 3	lightyellow_M19	1
Gga.4746.1.S1_a_at	NDUFB1	423415	NADH dehydrogenase (ubiquinone) 1 beta subcomplex, 1, 7kDa	yellow_M4	2
Gga.707.1.S1_at	NFIX	396207	nuclear factor I/X (CCAAT-binding transcription factor)	blue_M2	4
Gga.5187.1.S1_at	SQSTM1	770805	sequestosome 1	lightyellow_M19	1
Gga.5799.1.S1_s_at	P4HA2	416326	prolyl 4-hydroxylase, alpha polypeptide II	blue_M2	4
Gga.1685.1.S1_at	SLC25A20	416062	solute carrier family 25 (carnitine/acylcarnitine translocase), member 20	blue_M2	4
Gga.6770.2.S1_a_at	BMP7	395494	bone morphogenetic protein 7	brown_M3	1
GgaAffx.12038.1.S1_at	LMF2	429380	lipase maturation factor 2	blue_M2	4
Gga.427.1.S1_at	PCBD1	395729	pterin-4 alpha-carbinolamine dehydratase/dimerization cofactor of hepatocyte nuclear factor 1 alpha	yellow_M4	2
Gga.7794.1.S1_at	TUBB6	421037	tubulin, beta 6 class V	yellow_M4	2
GgaAffx.20085.1.S1_s_at	SOX5	418195	SRY (sex determining region Y)-box 5	lightyellow_M19	1
Gga.8736.1.S1_at	MICAL1	429474	microtubule associated monoxygenase, calponin and LIM domain containing 1	cyan_M14	2
Gga.16756.1.S1_s_at	CHP1	423211	calcineurin-like EF hand protein 1	grey60_M17	3
Gga.5171.1.S1_at	CDH5	374068	cadherin 5, type 2 (vascular endothelium)	lightcyan_M16	4
Gga.16732.1.S1_at	NOVA1	423300	neuro-oncological ventral antigen 1	purple_M10	4
Gga.3672.1.S1_at	ST3GAL1	396140	ST3 beta-galactoside alpha-2,3-sialyltransferase 1	yellow_M4	2
GgaAffx.7505.1.S1_at	C1QTNF1	768784	C1q and tumor necrosis factor related protein 1	royalblue_M20	4
Gga.2756.1.S1_at	LGI1	423802	leucine-rich, glioma inactivated 1	brown_M3	1
GgaAffx.21891.1.S1_s_at	GTF2H1	423081	general transcription factor IIH, polypeptide 1, 62kDa	black_M7	2
Gga.4954.3.S1_at	ETS1	396235	v-ets erythroblastosis virus E26 oncogene	lightyellow_M19	1
Gga.17510.1.S1_at	LOC100858594	100858594	uncharacterized LOC100858594	brown_M3	1
Gga.19099.2.S1_a_at	SPARC	386571	secreted protein, acidic, cysteine-rich (osteonectin)	blue_M2	4
Gga.8378.1.S1_at	TMEM189	100538348	transmembrane protein 189	black_M7	2
GgaAffx.11471.1.S1_s_at	C2H18ORF19	421045	chromosome 2 open reading frame, human C18orf19	black_M7	2
GgaAffx.20698.1.S1_at	TSHZ2	419341	teashirt zinc finger homeobox 2	blue_M2	4
Gga.238.1.S1_at	LRRC17	395440	leucine rich repeat containing 17	blue_M2	4
GgaAffx.26040.1.S1_s_at	ERCC6L	422135	excision repair cross-complementing rodent repair deficiency, complementation group 6-like	yellow_M4	2
Gga.7355.1.S1_at	MIS12	693254	MIS12, MIND kinetochore complex component, homolog (S. pombe)	yellow_M4	2
Gga.11631.1.S1_at	PRAM1	420067	PML-RARA regulated adaptor molecule 1	black_M7	2
Gga.3565.1.S1_a_at	UCHL3	395626	ubiquitin carboxyl-terminal esterase L3 (ubiquitin thiolesterase)	yellow_M4	2
GgaAffx.10876.2.S1_s_at	LCP1	418852	lymphocyte cytosolic protein 1 (L-plastin)	cyan_M14	2
GgaAffx.12224.1.S1_at	DNA2	423688	DNA replication helicase 2 homolog (yeast)	yellow_M4	2
Gga.2862.1.S1_at	NUDT6	422666	nudix (nucleoside diphosphate linked moiety X)-type motif 6	lightyellow_M19	1
GgaAffx.26467.1.S1_at	TRMT13	424470	tRNA methyltransferase 13 homolog (S. cerevisiae)	brown_M3	1
Gga.8443.2.S1_a_at	LOC423008	423008	protein-L-isoaspartate (D-aspartate) O-methyltransferase-like	lightyellow_M19	1
GgaAffx.3414.1.S1_at	ZDHHC21	427356	zinc finger, DHHC-type containing 21	blue_M2	4
GgaAffx.25813.2.S1_s_at	ERLIN1	423670	ER lipid raft associated 1	blue_M2	4
Gga.4401.1.S1_a_at	PTGS2	396451	prostaglandin-endoperoxide synthase 2 (prostaglandin G/H synthase and cyclooxygenase)	black_M7	2
Gga.3133.2.S1_a_at	CRMP1	395156	collapsin response mediator protein 1	purple_M10	4
Gga.5539.1.S1_at	SDF2	427832	stromal cell-derived factor 2	yellow_M4	2
Gga.7173.2.S1_at	NXN	417619	nucleoredoxin	grey60_M17	3
Gga.6382.1.S1_s_at	ADAMTS9	416080	ADAM metallopeptidase with thrombospondin type 1 motif, 9	lightcyan_M16	4
GgaAffx.23312.1.S1_at	TMEM48	772284	transmembrane protein 48	salmon_M13	2
Gga.5987.1.S1_at	CYB5B	415865	outer mitochondrial membrane cytochrome b5	blue_M2	4
GgaAffx.13147.1.S1_at	SLC48A1	426887	solute carrier family 48 (heme transporter), member 1	brown_M3	1
Gga.3690.1.S1_at	ZNF207	417413	zinc finger protein 207	salmon_M13	2
GgaAffx.11545.1.S1_s_at	MDH1	421281	malate dehydrogenase 1, NAD (soluble)	grey60_M17	3
Gga.4366.2.S1_s_at	GTF3C5	417164	general transcription factor IIIC, polypeptide 5, 63kDa	brown_M3	1
Gga.11990.1.S1_at	CWC25	420000	CWC25 spliceosome-associated protein homolog (S. cerevisiae)	lightyellow_M19	1
Gga.2078.1.S1_at	LOC420414	420414	uncharacterized LOC420414	brown_M3	1
Gga.12480.1.S1_s_at	DUSP26	426921	dual specificity phosphatase 26 (putative)	purple_M10	4
Gga.218.1.S1_at	TWIST2	395405	twist homolog 2 (Drosophila)	purple_M10	4
GgaAffx.24613.1.S1_at	ZNF521	421083	zinc finger protein 521	royalblue_M20	4
Gga.1877.1.S1_at	ELAVL1	395637	ELAV (embryonic lethal, abnormal vision, Drosophila)-like 1 (Hu antigen R)	grey60_M17	3
GgaAffx.6391.2.S1_s_at	KANK1	395475	KN motif and ankyrin repeat domains 1	brown_M3	1
GgaAffx.13081.1.S1_s_at	SNAPC5	415550	small nuclear RNA activating complex, polypeptide 5, 19kDa	blue_M2	4
Gga.159.1.S1_at	MID1	373920	midline 1 (Opitz/BBB syndrome)	blue_M2	4
Gga.11337.1.S1_at	LOC417192	417192	torsin family 1, member B-like	darkred_M21	3
Gga.5999.1.S1_s_at	PSME3	420017	proteasome (prosome, macropain) activator subunit 3 (PA28 gamma; Ki)	blue_M2	4
GgaAffx.6774.1.S1_at	ANO8	429912	anoctamin 8	blue_M2	4
GgaAffx.7341.1.S1_s_at	SLC22A3	421582	solute carrier family 22 (extraneuronal monoamine transporter), member 3	black_M7	2
Gga.4083.1.S1_at	NKX6-1	395752	NK6 homeobox 1	blue_M2	4
Gga.7526.1.S1_at	HS3ST1	422840	heparan sulfate (glucosamine) 3-O-sulfotransferase 1	lightyellow_M19	1
Gga.3484.1.S1_at	MFI2	396127	antigen p97 (melanoma associated) identified by monoclonal antibodies 133.2 and 96.5	lightyellow_M19	1
GgaAffx.11739.1.S1_s_at	CIRBP	2015-10-07	cold inducible RNA binding protein	purple_M10	4
Gga.4871.1.S1_at	PSMC5	428274	proteasome (prosome, macropain) 26S subunit, ATPase, 5	blue_M2	4
Gga.4793.1.S1_at	ITM2A	422145	integral membrane protein 2A	lightyellow_M19	1
Gga.4686.2.S1_s_at	RPS7	421919	ribosomal protein S7	lightyellow_M19	1
Gga.8364.1.S1_at	PTPN12	417725	protein tyrosine phosphatase, non-receptor type 12	blue_M2	4
GgaAffx.2937.1.S1_at	OMD	101667445	osteomodulin	blue_M2	4
GgaAffx.24513.3.S1_s_at	EPB41L3	421055	erythrocyte membrane protein band 4.1-like 3	blue_M2	4
Gga.11371.1.S1_s_at	CYP27C1	424227	cytochrome P450, family 27, subfamily C, polypeptide 1	salmon_M13	2
Gga.10673.1.S1_at	LRRC20	769461	leucine rich repeat containing 20	blue_M2	4
GgaAffx.11965.1.S1_s_at	HSPD1	424059	heat shock 60kDa protein 1 (chaperonin)	salmon_M13	2
Gga.19100.1.S1_at	DGKD	424747	diacylglycerol kinase, delta 130kDa	lightyellow_M19	1
Gga.3567.1.S1_at	RPF1	424539	ribosome production factor 1 homolog (S. cerevisiae)	lightyellow_M19	1
Gga.18894.1.S1_s_at	PDCD1	424913	programmed cell death 1	cyan_M14	2
Gga.1035.1.S1_at	TGM2	396432	transglutaminase 2 (C polypeptide, protein-glutamine-gamma-glutamyltransferase)	lightyellow_M19	1
GgaAffx.12528.1.S1_at	CENPO	422014	centromere protein O	yellow_M4	2
Gga.9844.1.S1_s_at	GTPBP4	420458	GTP binding protein 4	lightyellow_M19	1
Gga.13363.1.S1_at	MEMO1	421483	mediator of cell motility 1	blue_M2	4
GgaAffx.690.1.S1_at	LDLRAP1	419589	low density lipoprotein receptor adaptor protein 1	grey60_M17	3
Gga.4768.1.S1_at	ETS2	396250	v-ets erythroblastosis virus E26 oncogene homolog 2	midnightblue_M15	1
Gga.730.1.S1_at	GOT1	396261	glutamic-oxaloacetic transaminase 1, soluble (aspartate aminotransferase 1)	lightyellow_M19	1
Gga.111.1.S1_s_at	ITGB1	374058	integrin, beta 1 (fibronectin receptor, beta polypeptide, antigen CD29 includes MDF2, MSK12)	blue_M2	4
GgaAffx.23234.2.S1_s_at	LTBP1	421461	latent transforming growth factor beta binding protein 1	blue_M2	4
Gga.13275.1.S1_s_at	LOC426279	426279	benzodiazapine receptor (peripheral) associated protein 1-like	brown_M3	1
Gga.3096.1.S1_at	CHAMP1	418733	chromosome alignment maintaining phosphoprotein 1	lightyellow_M19	1
Gga.5218.1.S1_at	GKAP1	427455	G kinase anchoring protein 1	purple_M10	4
Gga.8144.3.S1_at	ATP1B4	422365	ATPase, Na+/K+ transporting, beta 4 polypeptide	lightcyan_M16	4
Gga.8021.1.S1_a_at	IMMP1L	771365	IMP1 inner mitochondrial membrane peptidase-like (S. cerevisiae)	blue_M2	4
Gga.449.1.S1_at	NOG	373912	noggin	salmon_M13	2
Gga.4369.1.S1_at	NAGA	396547	N-acetylgalactosaminidase, alpha-	blue_M2	4
Gga.2233.1.S1_a_at	NUDT16L1	395557	nudix (nucleoside diphosphate linked moiety X)-type motif 16-like 1	yellow_M4	2
Gga.16606.1.S1_at	ARL4C	424026	ADP-ribosylation factor-like 4C	yellow_M4	2
GgaAffx.21769.1.S1_s_at	LPL	396219	lipoprotein lipase	lightcyan_M16	4
Gga.3297.1.S1_at	GLI3	420769	GLI family zinc finger 3	blue_M2	4
GgaAffx.3622.1.S1_at	ABCG2	423767	ATP-binding cassette, sub-family G (WHITE), member 2	lightcyan_M16	4
GgaAffx.153.1.S1_s_at	SLC25A46	415610	solute carrier family 25, member 46	midnightblue_M15	1
GgaAffx.12838.1.S1_s_at	ERP29	416882	endoplasmic reticulum protein 29	yellow_M4	2
Gga.2638.1.S1_s_at	HTATSF1	422245	HIV-1 Tat specific factor 1	lightyellow_M19	1
GgaAffx.22031.2.S1_s_at	MYOF	423805	myoferlin	blue_M2	4
Gga.14844.1.S1_at	ARID4B	425840	AT rich interactive domain 4B (RBP1-like)	lightyellow_M19	1
GgaAffx.24985.2.S1_s_at	ITSN2	421979	intersectin 2	lightyellow_M19	1
GgaAffx.3789.1.S1_at	GPC4	422234	glypican 4	purple_M10	4
Gga.16404.1.S1_s_at	AGPAT9	422610	1-acylglycerol-3-phosphate O-acyltransferase 9	black_M7	2
Gga.5879.1.S1_at	PDGFD	418978	platelet derived growth factor D	purple_M10	4
Gga.7158.1.S1_at	CD164	395380	CD164 molecule, sialomucin	yellow_M4	2
Gga.3383.1.S2_at	LITAF	374125	lipopolysaccharide-induced TNF factor	cyan_M14	2
GgaAffx.25358.2.S1_s_at	LIMS2	424752	LIM and senescent cell antigen-like domains 2	grey60_M17	3
Gga.1160.1.S2_at	TOB1	395225	transducer of ERBB2, 1	brown_M3	1
GgaAffx.11910.1.S1_s_at	MAPRE1	419288	microtubule-associated protein, RP/EB family, member 1	blue_M2	4
Gga.12212.1.S1_a_at	CENPK	427162	centromere protein K	yellow_M4	2
GgaAffx.24537.1.S1_s_at	PARP8	427198	poly (ADP-ribose) polymerase family, member 8	blue_M2	4
GgaAffx.11624.1.S1_s_at	SSR1	420871	signal sequence receptor, alpha	salmon_M13	2
Gga.1134.1.S1_at	GNAI3	374097	guanine nucleotide binding protein (G protein), alpha inhibiting activity polypeptide 3	darkred_M21	3
GgaAffx.12479.1.S1_at	UBAC2	418778	UBA domain containing 2	blue_M2	4
GgaAffx.13000.1.S1_s_at	TBCD	417334	tubulin folding cofactor D	blue_M2	4
Gga.4846.1.S1_at	NR13	395193	anti-apoptotic NR13	midnightblue_M15	1
GgaAffx.5966.1.S1_at	CDK6	420558	cyclin-dependent kinase 6	grey60_M17	3
GgaAffx.26374.1.S1_at	TIMP4	768711	TIMP metallopeptidase inhibitor 4	lightyellow_M19	1
Gga.17040.2.S1_a_at	FGF2	396413	fibroblast growth factor 2 (basic)	lightyellow_M19	1
Gga.9517.1.S1_at	DENND4A	415541	DENN/MADD domain containing 4A	black_M7	2
GgaAffx.25107.6.S1_s_at	DOCK9	418779	dedicator of cytokinesis 9	lightcyan_M16	4
Gga.7553.1.S1_at	IL1RN	100861585	interleukin 1 receptor antagonist	black_M7	2
Gga.9133.1.S1_at	LOC417536	417536	chemokine ah221	cyan_M14	2
GgaAffx.7711.1.S1_at	KIF18A	421607	kinesin family member 18A	yellow_M4	2
Gga.5811.1.S1_s_at	LOC418756	418756	uncharacterized LOC418756	lightyellow_M19	1
Gga.13390.1.S1_at	B4GALT4	418341	UDP-Gal:betaGlcNAc beta 1,4- galactosyltransferase, polypeptide 4	yellow_M4	2
GgaAffx.1558.1.S1_at	C3ORF58	424771	chromosome 9 open reading frame, human C3orf58	grey60_M17	3
GgaAffx.12529.1.S1_s_at	CCT7	428806	chaperonin containing TCP1, subunit 7 (eta)	yellow_M4	2
Gga.5441.2.S1_a_at	HTATIP2	424363	HIV-1 Tat interactive protein 2, 30kDa	blue_M2	4
Gga.5612.1.S1_at	AK4	424697	adenylate kinase 4	lightyellow_M19	1
Gga.5548.1.S1_at	NPM3	770430	nucleophosmin/nucleoplasmin 3	yellow_M4	2
GgaAffx.11855.1.S1_s_at	PSMA3	423542	proteasome (prosome, macropain) subunit, alpha type, 3	salmon_M13	2
Gga.10617.1.S1_a_at	MSRB3	417833	methionine sulfoxide reductase B3	royalblue_M20	4
Gga.415.1.S1_at	SERPINB10	395715	serpin peptidase inhibitor, clade B (ovalbumin), member 10	black_M7	2
Gga.272.1.S1_at	BMP1	414883	bone morphogenetic protein 1	blue_M2	4
Gga.13461.1.S1_s_at	PAIP2	416187	poly(A) binding protein interacting protein 2	lightyellow_M19	1
Gga.16217.1.S1_s_at	CTPS2	418620	CTP synthase II	brown_M3	1
Gga.14225.1.S1_at	LOC427029	427029	uncharacterized LOC427029	cyan_M14	2
GgaAffx.21221.1.S1_at	GGT7	419121	gamma-glutamyltransferase 7	brown_M3	1
GgaAffx.114.1.S1_s_at	SLC27A6	769933	solute carrier family 27 (fatty acid transporter), member 6	royalblue_M20	4
Gga.1452.1.S1_at	UNC5B	423716	unc-5 homolog B (C. elegans)	purple_M10	4
Gga.10035.1.S1_at	TMEM26	423663	transmembrane protein 26	blue_M2	4
GgaAffx.22684.1.S1_at	FAM171A1	420528	family with sequence similarity 171, member A1	purple_M10	4
Gga.11632.1.S1_s_at	LOC100859104	100859104	calreticulin-like	yellow_M4	2
Gga.7104.1.S1_s_at	CRIPT	421412	cysteine-rich PDZ-binding protein	midnightblue_M15	1
Gga.7556.1.S1_at	CLN6	415558	ceroid-lipofuscinosis, neuronal 6, late infantile, variant	blue_M2	4
Gga.2924.3.S1_s_at	MTF1	428218	metal-regulatory transcription factor 1	midnightblue_M15	1
Gga.9655.1.S1_at	MND1	422399	meiotic nuclear divisions 1 homolog (S. cerevisiae)	blue_M2	4
GgaAffx.6638.1.S1_at	PWWP2B	423972	PWWP domain containing 2B	black_M7	2
Gga.4345.1.S1_at	SFRP2	395546	secreted frizzled-related protein 2	yellow_M4	2
Gga.15768.1.S1_at	TNFAIP6	424315	tumor necrosis factor, alpha-induced protein 6	cyan_M14	2
Gga.6390.3.S1_a_at	CTSC	419014	cathepsin C	cyan_M14	2
GgaAffx.1527.1.S1_at	TMEM200A	427076	transmembrane protein 200A	blue_M2	4
GgaAffx.1565.1.S1_s_at	DNAH3	427004	dynein, axonemal, heavy chain 3	brown_M3	1
Gga.3249.1.S1_at	GLT25D2	424447	glycosyltransferase 25 domain containing 2	brown_M3	1
Gga.11624.1.S1_at	LRIF1	421150	ligand dependent nuclear receptor interacting factor 1	lightyellow_M19	1
Gga.4675.1.S2_at	SDC2	374102	syndecan 2	purple_M10	4
Gga.9065.2.S1_a_at	C17ORF80	417451	chromosome 18 open reading frame, human C17orf80	lightyellow_M19	1
Gga.8821.1.S1_at	PRKAB2	427017	protein kinase, AMP-activated, beta 2 non-catalytic subunit	lightyellow_M19	1
Gga.1115.1.A1_s_at	BIN2	777552	bridging integrator 2	cyan_M14	2
Gga.10093.1.S1_at	PDGFRL	769077	platelet-derived growth factor receptor-like	blue_M2	4
GgaAffx.12668.1.S1_s_at	ARID5B	423661	AT rich interactive domain 5B (MRF1-like)	yellow_M4	2
Gga.16173.1.S1_at	LRRTM3	423649	leucine rich repeat transmembrane neuronal 3	blue_M2	4
GgaAffx.12591.1.S1_s_at	WDR5	417144	WD repeat domain 5	blue_M2	4
Gga.1712.2.S1_a_at	ATP6V1A	2015-09-19	ATPase, H+ transporting, lysosomal 70kDa, V1 subunit A	yellow_M4	2
Gga.17508.1.S1_at	FSTL1	395349	follistatin-like 1	royalblue_M20	4
Gga.17647.1.S1_s_at	NCF2	424445	neutrophil cytosolic factor 2	black_M7	2
Gga.11819.1.S1_at	CENPQ	422048	centromere protein Q	yellow_M4	2
Gga.2937.2.S1_at	CSNK2A2	415626	casein kinase 2, alpha prime polypeptide	blue_M2	4
Gga.16934.1.S1_s_at	OBFC2A	424046	oligonucleotide/oligosaccharide-binding fold containing 2A	salmon_M13	2
Gga.12460.1.S1_at	CENPP	415952	centromere protein P	blue_M2	4
GgaAffx.12005.1.S1_s_at	SDR16C5	421130	short chain dehydrogenase/reductase family 16C, member 5	midnightblue_M15	1
GgaAffx.13014.1.S1_at	CMTM3	414829	CKLF-like MARVEL transmembrane domain containing 3	blue_M2	4
Gga.41.1.S1_at	BCMO1	395346	beta-carotene 15,15'-monooxygenase 1	blue_M2	4
GgaAffx.4695.1.S1_s_at	ABCC3	422099	ATP-binding cassette, sub-family C (CFTR/MRP), member 3	cyan_M14	2
Gga.12185.1.S1_at	MMP23B	419407	matrix metallopeptidase 23B	blue_M2	4
Gga.1082.1.S1_at	PTK2B	421998	PTK2B protein tyrosine kinase 2 beta	cyan_M14	2
Gga.4283.1.S1_at	CTNNB1	395964	catenin (cadherin-associated protein), beta 1, 88kDa	blue_M2	4
Gga.9077.1.S1_at	HVCN1	416871	hydrogen voltage-gated channel 1	brown_M3	1
Gga.4483.1.S1_at	ACTR6	395348	ARP6 actin-related protein 6 homolog (yeast)	blue_M2	4
Gga.18849.1.S1_s_at	CD109	421862	CD109 molecule	brown_M3	1
Gga.1537.1.S1_s_at	ITGB1BP3	415448	integrin beta 1 binding protein 3	black_M7	2
Gga.3449.1.S1_at	PCM1	395204	pericentriolar material 1	brown_M3	1
Gga.51.1.S1_at	BCHE	395358	butyrylcholinesterase	royalblue_M20	4
Gga.3238.2.S1_a_at	NEGR1	395662	neuronal growth regulator 1	brown_M3	1
Gga.9888.2.S1_a_at	SVIL	420475	supervillin	grey60_M17	3
GgaAffx.23729.2.S1_s_at	SEC24D	422683	SEC24 family, member D (S. cerevisiae)	blue_M2	4
GgaAffx.12506.1.S1_at	C20H20ORF43	419329	chromosome 20 open reading frame, human C20orf43	midnightblue_M15	1
GgaAffx.11699.1.S1_at	ARPP19	768853	cAMP-regulated phosphoprotein, 19kDa	yellow_M4	2
Gga.5109.1.S1_s_at	MYCN	421948	v-myc myelocytomatosis viral related oncogene, neuroblastoma derived	lightcyan_M16	4
GgaAffx.12856.1.S1_s_at	NUDC	419578	nuclear distribution C homolog (A. nidulans)	yellow_M4	2
Gga.329.1.S1_at	HAS2	395594	hyaluronan synthase 2	lightyellow_M19	1
Gga.6206.1.S1_s_at	CHMP6	428673	charged multivesicular body protein 6	blue_M2	4
Gga.6279.3.S1_a_at	C11H16ORF57	415628	chromosome 11 open reading frame, human C16orf57	blue_M2	4
Gga.17769.1.S1_at	TES	395332	testis derived transcript (3 LIM domains)	blue_M2	4
Gga.16634.1.S1_at	GMCL1	426327	germ cell-less homolog 1 (Drosophila)	midnightblue_M15	1
Gga.1029.1.S1_a_at	RBBP4	395658	retinoblastoma binding protein 4	yellow_M4	2
Gga.17102.1.S1_s_at	TPD52	770339	tumor protein D52	black_M7	2
GgaAffx.4748.1.S1_at	ARHGEF9	422315	Cdc42 guanine nucleotide exchange factor (GEF) 9	lightcyan_M16	4
Gga.16320.1.S1_s_at	WDFY1	424806	WD repeat and FYVE domain containing 1	grey60_M17	3
GgaAffx.12427.1.S1_s_at	CD2AP	771715	CD2-associated protein	brown_M3	1
Gga.8775.1.S1_at	KDM1A	419571	lysine (K)-specific demethylase 1A	blue_M2	4
Gga.5476.1.S1_at	CAB39	424830	calcium binding protein 39	black_M7	2
GgaAffx.1804.1.S1_at	MLKL	415686	mixed lineage kinase domain-like	black_M7	2
GgaAffx.25948.5.S1_s_at	LOC100858718	100858718	microtubule-actin cross-linking factor 1, isoform 4-like	blue_M2	4
GgaAffx.13216.1.S1_s_at	NFKBIZ	418404	nuclear factor of kappa light polypeptide gene enhancer in B-cells inhibitor, zeta	lightyellow_M19	1
Gga.8858.1.S1_s_at	FKBP7	424129	FK506 binding protein 7	blue_M2	4
GgaAffx.25521.1.S1_s_at	COL5A2	423986	collagen, type V, alpha 2	blue_M2	4
GgaAffx.13067.1.S1_s_at	SLC39A13	423183	solute carrier family 39 (zinc transporter), member 13	blue_M2	4
Gga.12045.1.S1_at	TPST1	417546	tyrosylprotein sulfotransferase 1	salmon_M13	2
Gga.13803.1.S1_s_at	CPA6	420171	carboxypeptidase A6	brown_M3	1
Gga.10606.1.S1_at	SOCS1	416630	suppressor of cytokine signaling 1	black_M7	2
Gga.11634.1.S1_at	CTHRC1	420262	collagen triple helix repeat containing 1	blue_M2	4
Gga.1326.1.S1_at	C1GALT1	420575	core 1 synthase, glycoprotein-N-acetylgalactosamine 3-beta-galactosyltransferase, 1	lightyellow_M19	1
Gga.20001.1.S1_at	C18H17orf89	422071	chromosome 18 open reading frame, human C17orf89	brown_M3	1
Gga.4719.1.S1_a_at	APOA1	396536	apolipoprotein A-I	purple_M10	4
Gga.13462.1.S1_at	GPR158	100859400	threonine synthase-like 1 (S. cerevisiae)	blue_M2	4
GgaAffx.20534.1.S1_s_at	ATPBD4	423294	ATP binding domain 4	blue_M2	4
Gga.3831.1.S1_at	PACSIN2	395975	protein kinase C and casein kinase substrate in neurons 2	lightyellow_M19	1
GgaAffx.20759.1.S1_at	42255	416333	septin 8	grey60_M17	3
GgaAffx.6729.1.S1_at	STOX2	769288	storkhead box 2	blue_M2	4
GgaAffx.11430.1.S1_s_at	SH3KBP1	418608	SH3-domain kinase binding protein 1	blue_M2	4
Gga.17535.1.S1_at	RHOC	395869	ras homolog gene family, member C	lightyellow_M19	1
GgaAffx.6003.1.S1_at	PRICKLE1	417793	prickle homolog 1 (Drosophila)	purple_M10	4
Gga.13903.1.S1_at	PITX1	374201	paired-like homeodomain 1	brown_M3	1
Gga.3344.1.S1_at	SNW1	423381	SNW domain containing 1	brown_M3	1
Gga.7781.1.S1_at	C17ORF28	422113	chromosome 18 open reading frame, human C17orf28	lightyellow_M19	1
Gga.10915.1.S1_a_at	TMEM156	426317	transmembrane protein 156	cyan_M14	2
Gga.16727.1.S1_at	MYO10L	429030	myosin-X-like	yellow_M4	2
Gga.501.1.S1_at	MMP27	395850	matrix metallopeptidase 27	yellow_M4	2
Gga.705.1.S1_at	PGR	396198	progesterone receptor	purple_M10	4
Gga.8752.1.S1_s_at	SNX10	420628	sorting nexin 10	black_M7	2
Gga.243.3.S1_a_at	NTM	395450	neurotrimin	cyan_M14	2
Gga.2558.1.S1_a_at	COL14A1	396276	collagen, type XIV, alpha 1	blue_M2	4
Gga.9001.1.S1_at	KIAA0556	426427	KIAA0556 ortholog	brown_M3	1
Gga.10652.1.S1_at	NOTCH2	374031	notch 2	black_M7	2
Gga.9743.1.S1_at	FLCN	416503	folliculin	yellow_M4	2
GgaAffx.979.1.S1_at	DDX20	419869	DEAD (Asp-Glu-Ala-Asp) box polypeptide 20	lightyellow_M19	1
Gga.16181.1.S1_at	KANSL3	426585	---	lightyellow_M19	1
GgaAffx.20537.1.S1_s_at	LOC100859582	100859582	uncharacterized LOC100859582	lightyellow_M19	1
Gga.13118.1.S1_at	BBS7	771481	Bardet-Biedl syndrome 7	lightyellow_M19	1
Gga.10204.1.S1_s_at	CASP1	395764	caspase 1, apoptosis-related cysteine peptidase	blue_M2	4
Gga.10787.1.S1_at	BATF3	421368	basic leucine zipper transcription factor, ATF-like 3	black_M7	2
GgaAffx.12745.1.S1_at	SMYD5	422951	SMYD family member 5	lightyellow_M19	1
Gga.11925.2.S1_a_at	ANXA7	423747	annexin A7	midnightblue_M15	1
GgaAffx.5264.1.S1_at	CASP18	693266	initiator caspase	cyan_M14	2
Gga.7873.1.S1_at	PARP4	418958	poly (ADP-ribose) polymerase family, member 4	purple_M10	4
GgaAffx.20477.1.S1_s_at	PDCD7	415528	programmed cell death 7	brown_M3	1
Gga.2218.1.S1_at	PTK7	421257	PTK7 protein tyrosine kinase 7	blue_M2	4
Gga.4860.1.S1_s_at	TAF11	419899	TAF11 RNA polymerase II, TATA box binding protein (TBP)-associated factor, 28kDa	brown_M3	1
GgaAffx.1398.1.S1_at	CSF3R	419620	colony stimulating factor 3 receptor (granulocyte)	cyan_M14	2
Gga.5277.3.S1_at	PKP4	424328	plakophilin 4	brown_M3	1
Gga.4451.1.S1_at	GSN	395774	gelsolin	midnightblue_M15	1
Gga.7979.1.S1_at	VAT1	420009	vesicle amine transport protein 1 homolog (T. californica)	purple_M10	4
Gga.4821.1.S1_at	COL18A1	373978	collagen, type XVIII, alpha 1	lightcyan_M16	4
GgaAffx.24331.1.S1_s_at	NDRG3	419130	NDRG family member 3	yellow_M4	2
Gga.1240.2.S1_a_at	NSF	419972	N-ethylmaleimide-sensitive factor	grey60_M17	3
Gga.5918.1.A1_a_at	NDUFA1	772150	NADH dehydrogenase (ubiquinone) 1 alpha subcomplex, 1, 7.5kDa	blue_M2	4
Gga.12773.1.S1_at	SYNDIG1	416717	synapse differentiation inducing 1	grey60_M17	3
Gga.10724.1.S1_at	REL	396500	v-rel reticuloendotheliosis viral oncogene homolog (avian)	black_M7	2
Gga.8407.1.S1_s_at	FERMT1	416727	fermitin family member 1	black_M7	2
GgaAffx.20792.1.S1_s_at	ZEB1	396029	zinc finger E-box binding homeobox 1	brown_M3	1
GgaAffx.10124.2.S1_s_at	RIPK2	420215	receptor-interacting serine-threonine kinase 2	cyan_M14	2
GgaAffx.23857.2.S1_s_at	FBXO30	421612	F-box protein 30	royalblue_M20	4
Gga.5262.1.S1_s_at	TCP1	421586	t-complex 1	yellow_M4	2
GgaAffx.5648.1.S1_at	KCNK12	428554	potassium channel, subfamily K, member 12	blue_M2	4
Gga.2876.2.S1_x_at	VAV3	373939	vav 3 guanine nucleotide exchange factor	cyan_M14	2
Gga.2003.1.S1_at	DNAJC7	428312	DnaJ (Hsp40) homolog, subfamily C, member 7	lightyellow_M19	1
Gga.4803.2.S1_s_at	RPS8	424584	ribosomal protein S8	lightyellow_M19	1
GgaAffx.1197.1.S1_s_at	FAM13C	423602	family with sequence similarity 13, member C	royalblue_M20	4
GgaAffx.21433.1.S1_s_at	STK25	378801	serine/threonine kinase 25	grey60_M17	3
Gga.5551.1.S1_a_at	GPR162	418288	G protein-coupled receptor 162	purple_M10	4
Gga.6096.1.S1_at	EPB41L5	424235	erythrocyte membrane protein band 4.1 like 5	lightyellow_M19	1
Gga.15247.1.S1_at	PHF15	416315	PHD finger protein 15	lightyellow_M19	1
Gga.937.1.S1_at	SOD2	374042	superoxide dismutase 2, mitochondrial	blue_M2	4
Gga.4698.1.S1_s_at	PSMC3IP	772119	PSMC3 interacting protein	lightyellow_M19	1
GgaAffx.11801.1.S1_at	SYNGR3	416548	synaptogyrin 3	cyan_M14	2
GgaAffx.21369.1.S1_at	HNRPDL	422601	heterogeneous nuclear ribonucleoprotein D-like	brown_M3	1
GgaAffx.6397.1.S1_at	NFKBIE	421438	nuclear factor of kappa light polypeptide gene enhancer in B-cells inhibitor, epsilon	cyan_M14	2
Gga.11551.1.S1_at	SLC35B2	428575	solute carrier family 35, member B2	yellow_M4	2
GgaAffx.11726.1.S1_at	TARS	427427	threonyl-tRNA synthetase	blue_M2	4
Gga.11828.2.S1_a_at	NINJ1	415986	ninjurin 1	midnightblue_M15	1
GgaAffx.24988.1.S1_at	PPM1G	421986	protein phosphatase, Mg2+/Mn2+ dependent, 1G	blue_M2	4
Gga.7788.1.S1_at	PINLYP	426893	phospholipase A2 inhibitor and LY6/PLAUR domain containing	cyan_M14	2
GgaAffx.2037.1.S1_at	COL16A1	430477	collagen, type XVI, alpha 1	blue_M2	4
GgaAffx.10108.1.S1_at	TTK	421849	TTK protein kinase	yellow_M4	2
Gga.11227.1.S1_at	BST1	422828	bone marrow stromal cell antigen 1	black_M7	2
Gga.1108.1.S1_s_at	LBH	421301	limb bud and heart development homolog (mouse)	blue_M2	4
Gga.4434.1.S1_at	TBPL1	395517	TBP-like 1	blue_M2	4
GgaAffx.23361.1.S1_at	ITGB8	395470	integrin, beta 8	darkred_M21	3
Gga.2197.2.S1_a_at	HK1	373889	hexokinase 1	cyan_M14	2
Gga.20036.1.S1_at	FBXO11	421289	F-box protein 11	purple_M10	4
GgaAffx.12696.1.S1_at	42068	423815	membrane-associated ring finger (C3HC4) 5	lightyellow_M19	1
GgaAffx.10254.1.S1_at	DCSTAMP	420265	dendrocyte expressed seven transmembrane protein	cyan_M14	2
GgaAffx.4187.1.S1_at	AEN	415496	apoptosis enhancing nuclease	black_M7	2
GgaAffx.7881.1.S1_s_at	ARHGAP15	424303	Rho GTPase activating protein 15	cyan_M14	2
GgaAffx.20500.1.S1_s_at	GARS	428403	glycyl-tRNA synthetase	blue_M2	4
GgaAffx.12664.1.S1_s_at	CREG1	768680	cellular repressor of E1A-stimulated genes 1	lightyellow_M19	1
Gga.16401.1.S1_at	IL13RA1	422230	interleukin 13 receptor, alpha 1	cyan_M14	2
GgaAffx.2824.1.S1_s_at	FAM214A	415416	family with sequence similarity 214, member A	brown_M3	1
Gga.1955.1.S1_s_at	C15ORF23	426704	chromosome 5 open reading frame, human C15orf23	yellow_M4	2
Gga.9386.1.S1_at	RBP7	419447	retinol binding protein 7, cellular	purple_M10	4
GgaAffx.21118.1.S1_s_at	MAP1A	415588	microtubule-associated protein 1A	blue_M2	4
GgaAffx.26432.1.S1_s_at	COL11A1	374046	collagen, type XI, alpha 1	purple_M10	4
Gga.2993.2.S1_a_at	NCOR1	417598	nuclear receptor corepressor 1	lightyellow_M19	1
Gga.5426.2.S1_s_at	CD151	423105	CD151 molecule (Raph blood group)	brown_M3	1
Gga.13113.1.S1_at	LINGO1	415344	leucine rich repeat and Ig domain containing 1	blue_M2	4
Gga.3661.1.S1_a_at	PSMA1	395874	proteasome (prosome, macropain) subunit, alpha type, 1	salmon_M13	2
Gga.2157.1.S1_at	CTR9	423035	Ctr9, Paf1/RNA polymerase II complex component, homolog (S. cerevisiae)	brown_M3	1
Gga.7769.1.S1_at	FGD5	416130	FYVE, RhoGEF and PH domain containing 5	lightcyan_M16	4
Gga.6815.1.A1_at	LOC100857493	100857493	uncharacterized LOC100857493	cyan_M14	2
Gga.1099.1.S1_at	ANXA6	395481	annexin A6	blue_M2	4
GgaAffx.22171.1.S1_s_at	CHSY1	415521	chondroitin sulfate synthase 1	yellow_M4	2
Gga.2070.2.S1_a_at	ID4	374150	inhibitor of DNA binding 4, dominant negative helix-loop-helix protein	lightyellow_M19	1
GgaAffx.3953.1.S1_s_at	STAMBPL1	100859108	STAM binding protein-like 1	blue_M2	4
GgaAffx.22602.1.S1_s_at	CACNA2D1	768444	calcium channel, voltage-dependent, alpha 2/delta subunit 1	purple_M10	4
Gga.18003.1.S1_at	PRKACB	424542	protein kinase, cAMP-dependent, catalytic, beta	royalblue_M20	4
Gga.606.1.S1_at	KIT	378783	v-kit Hardy-Zuckerman 4 feline sarcoma viral oncogene homolog	lightcyan_M16	4
GgaAffx.377.1.S1_at	42065	420062	membrane-associated ring finger (C3HC4) 2	grey60_M17	3
Gga.7430.1.S1_at	SYT11	429166	synaptotagmin XI	blue_M2	4
Gga.3261.1.S1_at	AIDA	421335	axin interactor, dorsalization associated	purple_M10	4
GgaAffx.4938.1.S1_at	PIP4K2A	420504	phosphatidylinositol-5-phosphate 4-kinase, type II, alpha	cyan_M14	2
GgaAffx.7300.2.S1_s_at	TRMT61A	423481	tRNA methyltransferase 61 homolog A (S. cerevisiae)	grey60_M17	3
GgaAffx.21660.1.S1_at	PTPRR	771985	protein tyrosine phosphatase, receptor type, R	lightcyan_M16	4
Gga.15981.1.S1_at	NAMPT	417707	nicotinamide phosphoribosyltransferase	lightyellow_M19	1
Gga.4491.1.S1_s_at	LSP1	374254	lymphocyte-specific protein 1	grey60_M17	3
GgaAffx.1758.1.S1_s_at	DNAJC9	423640	DnaJ (Hsp40) homolog, subfamily C, member 9	yellow_M4	2
Gga.5145.1.S1_s_at	CDV3	420693	CDV3 homolog (mouse)	yellow_M4	2
GgaAffx.24729.2.S1_s_at	NCOA2	420176	nuclear receptor coactivator 2	lightyellow_M19	1
Gga.8174.1.S1_at	RAB20	418753	RAB20, member RAS oncogene family	cyan_M14	2
Gga.635.1.S1_at	GLRX	396069	glutaredoxin (thioltransferase)	cyan_M14	2
Gga.9593.1.S1_at	EMP2	416636	epithelial membrane protein 2	midnightblue_M15	1
Gga.1443.1.S1_s_at	MAP2K1	415549	mitogen-activated protein kinase kinase 1	grey60_M17	3
GgaAffx.24616.1.S1_s_at	KIAA1407	418352	KIAA1407	brown_M3	1
GgaAffx.20503.1.S1_s_at	RPL27	396280	ribosomal protein L27	lightyellow_M19	1
Gga.1083.1.S1_at	SAP18	374206	Sin3A-associated protein, 18kDa	brown_M3	1
Gga.584.1.S1_at	VDR	395988	vitamin D (1,25- dihydroxyvitamin D3) receptor	yellow_M4	2
Gga.11598.1.S1_a_at	ICT1	422114	immature colon carcinoma transcript 1	lightyellow_M19	1
Gga.2575.1.S1_at	MFSD10	422881	major facilitator superfamily domain containing 10	blue_M2	4
GgaAffx.23477.4.S1_s_at	SEC31A	422597	SEC31 homolog A (S. cerevisiae)	blue_M2	4
GgaAffx.22781.1.S1_at	SESTD1	424125	SEC14 and spectrin domains 1	purple_M10	4
Gga.19934.1.S1_at	SNAI2	432368	snail homolog 2 (Drosophila)	blue_M2	4
Gga.10025.1.S1_at	CHGB	421312	chromogranin B (secretogranin 1)	blue_M2	4
Gga.7420.1.S1_at	CDC34	425483	cell division cycle 34 homolog (S. cerevisiae)	black_M7	2
GgaAffx.12611.1.S1_at	ANGEL1	423370	angel homolog 1 (Drosophila)	blue_M2	4
GgaAffx.20814.1.S1_s_at	IK	416133	IK cytokine, down-regulator of HLA II	brown_M3	1
GgaAffx.12669.1.S1_s_at	ACAD9	415974	acyl-CoA dehydrogenase family, member 9	lightyellow_M19	1
Gga.12730.1.S1_s_at	KDM4B	428354	lysine (K)-specific demethylase 4B	midnightblue_M15	1
GgaAffx.10526.2.S1_s_at	ATP6V1C2	421939	ATPase, H+ transporting, lysosomal 42kDa, V1 subunit C2	yellow_M4	2
Gga.7787.1.S1_at	ABCC5	424947	ATP-binding cassette, sub-family C (CFTR/MRP), member 5	cyan_M14	2
GgaAffx.11920.1.S1_s_at	SMARCA5	422457	SWI/SNF related, matrix associated, actin dependent regulator of chromatin, subfamily a, member 5	blue_M2	4
Gga.9879.1.S1_s_at	LIPA	423789	lipase A, lysosomal acid, cholesterol esterase (Wolman disease)	grey60_M17	3
Gga.7568.1.S1_s_at	C5H11ORF10	422964	chromosome 5 open reading frame, human C11orf10	yellow_M4	2
GgaAffx.10742.1.S1_at	IL1R2	418715	interleukin 1 receptor, type II	cyan_M14	2
GgaAffx.26505.1.S1_s_at	FAM208A	415999	family with sequence similarity 208, member A	lightyellow_M19	1
Gga.3282.5.S1_at	MRPS16	769996	mitochondrial ribosomal protein S16	lightyellow_M19	1
GgaAffx.1292.1.S1_at	FAM102B	768922	family with sequence similarity 102, member B	royalblue_M20	4
Gga.1303.1.S1_s_at	FAM53A	378905	family with sequence similarity 53, member A	midnightblue_M15	1
GgaAffx.21196.1.S1_s_at	RERE	419435	arginine-glutamic acid dipeptide (RE) repeats	lightyellow_M19	1
Gga.8300.2.S1_at	PIH1D2	419795	PIH1 domain containing 2	lightyellow_M19	1
Gga.16359.1.S1_at	NARG2	415378	NMDA receptor regulated 2	brown_M3	1
Gga.3356.1.S1_at	NHP2L1	417986	NHP2 non-histone chromosome protein 2-like 1 (S. cerevisiae)	lightyellow_M19	1
Gga.7015.1.S1_at	FPGT	100533998	fucose-1-phosphate guanylyltransferase	brown_M3	1
Gga.10042.1.S1_a_at	CD200R1	768673	CD200 receptor 1	darkred_M21	3
GgaAffx.24840.1.S1_at	BRWD1	418521	bromodomain and WD repeat domain containing 1	lightyellow_M19	1
Gga.5761.1.S1_at	EFHD1	424741	EF-hand domain family, member D1	black_M7	2
GgaAffx.12888.1.S1_s_at	MIB2	419408	mindbomb E3 ubiquitin protein ligase 2	blue_M2	4
Gga.5869.1.S1_s_at	OLFML2B	424366	olfactomedin-like 2B	purple_M10	4
Gga.13269.1.S1_at	S1PR1	424462	sphingosine-1-phosphate receptor 1	lightcyan_M16	4
Gga.1712.1.S1_a_at	ATP6V1A	395821	ATPase, H+ transporting, lysosomal 70kDa, V1 subunit A	cyan_M14	2
Gga.7566.1.S1_at	LOC424918	424918	uncharacterized LOC424918	salmon_M13	2
Gga.4017.1.S2_at	EZR	395701	ezrin	brown_M3	1
Gga.693.1.S1_at	CSRP1	396176	cysteine and glycine-rich protein 1	blue_M2	4
Gga.16655.1.S1_at	HMHA1	420102	histocompatibility (minor) HA-1	cyan_M14	2
Gga.9913.1.S1_at	CSTF1	419331	cleavage stimulation factor, 3' pre-RNA, subunit 1, 50kDa	lightyellow_M19	1
Gga.9313.1.S1_at	FAM110D	419603	family with sequence similarity 110, member D	lightcyan_M16	4
GgaAffx.10807.1.S1_at	GPR183	769212	G protein-coupled receptor 183	darkred_M21	3
Gga.1551.2.S1_a_at	BIRC5	374078	baculoviral IAP repeat containing 5	yellow_M4	2
Gga.1064.2.S1_a_at	COX7A2	772260	cytochrome c oxidase subunit VIIa polypeptide 2 (liver)	yellow_M4	2
GgaAffx.3713.1.S1_s_at	SEC61A1	416023	Sec61 alpha 1 subunit (S. cerevisiae)	grey60_M17	3
Gga.19.1.S1_at	IL1B	395196	interleukin 1, beta	black_M7	2
Gga.13310.1.S1_at	B4GALNT3	418150	beta-1,4-N-acetyl-galactosaminyl transferase 3	brown_M3	1
GgaAffx.4551.1.S1_at	GABRA3	422289	gamma-aminobutyric acid (GABA) A receptor, alpha 3	blue_M2	4
Gga.18457.1.S1_at	KIAA1462	420476	KIAA1462	purple_M10	4
Gga.4697.1.S1_at	SERF1A	769434	small EDRK-rich factor 1A (telomeric)	blue_M2	4
Gga.5574.1.S1_at	HIC2	416768	hypermethylated in cancer 2	blue_M2	4
Gga.5940.1.S1_at	SAT1	374006	spermidine/spermine N1-acetyltransferase 1	black_M7	2
Gga.4542.1.S1_a_at	RPL36A	100859914	ribosomal protein L36a	lightyellow_M19	1
Gga.4869.1.S1_at	LOC418169	418169	aldo-keto reductase family 1, member B10 (aldose reductase)	brown_M3	1
Gga.11943.1.S1_at	TMEM53	424581	transmembrane protein 53	lightyellow_M19	1
Gga.3474.1.S1_at	FANCA	415854	Fanconi anemia, complementation group A	cyan_M14	2
GgaAffx.12496.1.S1_at	EDARADD	497625	EDAR-associated death domain	lightyellow_M19	1
Gga.787.2.S1_a_at	CFL2	423320	cofilin 2 (muscle)	blue_M2	4
Gga.5698.1.S1_at	GMDS	420890	GDP-mannose 4,6-dehydratase	yellow_M4	2
GgaAffx.21384.1.S1_s_at	TCTN2	100857705	tectonic family member 2	brown_M3	1
GgaAffx.5247.1.S1_at	FGL2	768821	fibrinogen-like 2	midnightblue_M15	1
Gga.17549.1.S1_at	PNPLA3	418233	patatin-like phospholipase domain containing 3	blue_M2	4
GgaAffx.10770.2.S1_at	FAM70B	418738	family with sequence similarity 70, member B	brown_M3	1
GgaAffx.23045.2.S1_s_at	ZNF770	423295	zinc finger protein 770	midnightblue_M15	1
Gga.4131.1.S1_at	HOXD13	396415	homeobox D13	purple_M10	4
Gga.14725.1.S1_at	B4GALT6	421092	UDP-Gal:betaGlcNAc beta 1,4- galactosyltransferase, polypeptide 6	blue_M2	4
GgaAffx.22689.1.S1_s_at	LRSAM1	417265	leucine rich repeat and sterile alpha motif containing 1	blue_M2	4
Gga.4600.1.S1_a_at	UQCR10	770937	ubiquinol-cytochrome c reductase, complex III subunit X	yellow_M4	2
Gga.2381.1.S1_at	UBE2D3	422713	ubiquitin-conjugating enzyme E2D 3	lightyellow_M19	1
Gga.198.1.S1_at	MMP9	395387	matrix metallopeptidase 9 (gelatinase B, 92kDa gelatinase, 92kDa type IV collagenase)	cyan_M14	2
GgaAffx.8270.1.S1_at	CCT5	420930	chaperonin containing TCP1, subunit 5 (epsilon)	salmon_M13	2
Gga.3635.1.S1_at	CTTN	396455	cortactin	grey60_M17	3
Gga.6223.1.S1_at	ADAM33	422948	ADAM metallopeptidase domain 33	blue_M2	4
Gga.2305.1.S1_at	CXCR4	395324	chemokine (C-X-C motif) receptor 4	cyan_M14	2
GgaAffx.20797.1.S1_at	HECW1	420774	HECT, C2 and WW domain containing E3 ubiquitin protein ligase 1	royalblue_M20	4
GgaAffx.22872.1.S1_s_at	TNIK	424987	TRAF2 and NCK interacting kinase	blue_M2	4
GgaAffx.23731.1.S1_at	PRSS12	422685	protease, serine, 12 (neurotrypsin, motopsin)	blue_M2	4
Gga.9583.1.S1_at	EIF4EBP1	426773	eukaryotic translation initiation factor 4E binding protein 1	yellow_M4	2
Gga.2.1.S1_at	TGFB1	100873157	transforming growth factor beta 1	salmon_M13	2
Gga.14078.1.S1_s_at	CD72	395923	CD72 molecule	cyan_M14	2
GgaAffx.9870.1.S1_at	GGH	421144	gamma-glutamyl hydrolase (conjugase, folylpolygammaglutamyl hydrolase)	darkred_M21	3
GgaAffx.12695.1.S1_s_at	SRSF11	424714	serine/arginine-rich splicing factor 11	lightyellow_M19	1
Gga.13585.1.S1_at	FAM20A	417439	family with sequence similarity 20, member A	lightyellow_M19	1
GgaAffx.1453.1.S1_s_at	CHFR	416792	checkpoint with forkhead and ring finger domains, E3 ubiquitin protein ligase	blue_M2	4
GgaAffx.12191.1.S1_s_at	CD200	418425	CD200 molecule	lightcyan_M16	4
Gga.3731.2.S1_a_at	HIC1	396164	hypermethylated in cancer 1	purple_M10	4
Gga.15872.1.S1_s_at	SH3PXD2A	423876	SH3 and PX domains 2A	blue_M2	4
Gga.9316.1.S1_at	HS6ST1	395141	heparan sulfate 6-O-sulfotransferase 1	yellow_M4	2
Gga.7135.1.S1_at	PINK1	425370	PTEN induced putative kinase 1	lightyellow_M19	1
Gga.8044.1.S1_at	PARP16	415534	poly (ADP-ribose) polymerase family, member 16	brown_M3	1
Gga.13124.1.S1_at	ATP6AP1L	427324	ATPase, H+ transporting, lysosomal accessory protein 1-like	blue_M2	4
Gga.4408.2.S1_a_at	NFKB1	396033	nuclear factor of kappa light polypeptide gene enhancer in B-cells 1	black_M7	2
Gga.653.1.S1_at	TNXB	396106	tenascin XB	brown_M3	1
Gga.4965.1.S1_at	COL12A1	395875	collagen, type XII, alpha 1	blue_M2	4
Gga.5391.1.S1_s_at	C11H16ORF80	415627	chromosome 11 open reading frame, human C16orf80	blue_M2	4
GgaAffx.12061.1.S1_s_at	UBE2F	424015	ubiquitin-conjugating enzyme E2F (putative)	blue_M2	4
Gga.19630.1.S1_s_at	TREM2	419920	triggering receptor expressed on myeloid cells 2	lightyellow_M19	1
Gga.5690.1.S1_s_at	RBM38	768866	RNA binding motif protein 38	yellow_M4	2
Gga.2283.1.S2_at	DLL1	395820	delta-like 1 (Drosophila)	lightcyan_M16	4
Gga.4578.1.S1_at	LOC423766	423766	uncharacterized LOC423766	lightyellow_M19	1
GgaAffx.9533.1.S1_s_at	TUBE1	421750	tubulin, epsilon 1	midnightblue_M15	1
Gga.8374.1.S1_at	RNF122	426922	ring finger protein 122	blue_M2	4
Gga.4684.1.S1_at	SFPQ	395803	splicing factor proline/glutamine-rich	yellow_M4	2
Gga.6351.1.S1_at	RSL1D1	416416	ribosomal L1 domain containing 1	lightyellow_M19	1
GgaAffx.10034.1.S1_s_at	MRPS28	770322	mitochondrial ribosomal protein S28	blue_M2	4
GgaAffx.23217.1.S1_at	VASH1	423369	vasohibin 1	blue_M2	4
GgaAffx.21089.1.S1_s_at	LMO7	418815	---	purple_M10	4
Gga.2274.1.S1_a_at	LMAN1	426849	lectin, mannose-binding, 1	salmon_M13	2
GgaAffx.13241.1.S1_at	SLC16A1	419875	solute carrier family 16, member 1 (monocarboxylic acid transporter 1)	yellow_M4	2
Gga.18887.1.S1_s_at	ARID4A	423541	AT rich interactive domain 4A (RBP1-like)	lightyellow_M19	1
Gga.1027.1.S1_at	LOC422284	422284	response gene to complement 32 protein-like	cyan_M14	2
Gga.8948.1.S1_s_at	SULF1	426312	sulfatase 1	salmon_M13	2
Gga.5238.1.S1_at	MIR1600	100315959	microRNA mir-1600	blue_M2	4
Gga.1233.2.S1_a_at	AP3B1	427646	adaptor-related protein complex 3, beta 1 subunit	yellow_M4	2
GgaAffx.3390.2.S1_s_at	DCAF10	426804	DDB1 and CUL4 associated factor 10	yellow_M4	2
Gga.196.1.S1_at	NBN	374246	nibrin	blue_M2	4
Gga.4373.1.S1_s_at	CYB5R2	408182	cytochrome b5 reductase 2	lightyellow_M19	1
Gga.1931.1.S1_at	PFKFB3	418247	6-phosphofructo-2-kinase/fructose-2,6-biphosphatase 3	black_M7	2
Gga.4960.1.S1_at	DAD1	395343	defender against cell death 1	yellow_M4	2
Gga.19565.1.S1_at	FAM180A	772003	family with sequence similarity 180, member A	purple_M10	4
GgaAffx.6935.1.S1_at	TTC21B	424176	tetratricopeptide repeat domain 21B	brown_M3	1
Gga.17165.1.S1_at	LRIG2	100857856	leucine-rich repeats and immunoglobulin-like domains 2	brown_M3	1
Gga.4970.1.S1_at	CD3E	396062	CD3e molecule, epsilon (CD3-TCR complex)	darkred_M21	3
Gga.13122.1.S1_at	FAM161B	423341	family with sequence similarity 161, member B	brown_M3	1
Gga.3001.1.S1_at	NISCH	415893	nischarin	lightyellow_M19	1
Gga.14717.1.S1_at	TAP1	427727	transporter 1, ATP-binding cassette, sub-family B (MDR/TAP)	grey60_M17	3
Gga.1544.1.S1_at	LOC777580	777580	serine/threonine-protein kinase WNK4-like	lightyellow_M19	1
Gga.5406.2.S1_s_at	PM20D1	419838	peptidase M20 domain containing 1	lightyellow_M19	1
GgaAffx.21599.1.S1_at	SLC25A28	423832	solute carrier family 25, member 28	lightyellow_M19	1
Gga.11204.1.S1_at	ANKRD46	426304	ankyrin repeat domain 46	brown_M3	1
GgaAffx.5983.1.S1_at	ATE1	423936	arginyltransferase 1	grey60_M17	3
GgaAffx.3451.1.S1_at	TNFRSF14	420403	tumor necrosis factor receptor superfamily, member 14	blue_M2	4
Gga.4007.3.S1_a_at	TCF12	396334	transcription factor 12	blue_M2	4
Gga.9343.1.S1_at	ARPC4	416051	actin related protein 2/3 complex, subunit 4, 20kDa	blue_M2	4
Gga.5573.1.S1_at	EFTUD1	415467	elongation factor Tu GTP binding domain containing 1	blue_M2	4
GgaAffx.5560.1.S1_s_at	DNAJC10	424115	DnaJ (Hsp40) homolog, subfamily C, member 10	salmon_M13	2
GgaAffx.9290.1.S1_at	CLSTN3	418297	calsyntenin 3	blue_M2	4
GgaAffx.2129.1.S1_s_at	USP3	415369	ubiquitin specific peptidase 3	yellow_M4	2
GgaAffx.7823.1.S1_s_at	STK17A	420775	serine/threonine kinase 17a	lightyellow_M19	1
GgaAffx.6866.1.S1_at	TWISTNB	420603	TWIST neighbor	lightyellow_M19	1
Gga.6341.2.S1_a_at	SSR3	425027	signal sequence receptor, gamma (translocon-associated protein gamma)	yellow_M4	2
GgaAffx.4990.1.S1_at	PIAS1	427514	protein inhibitor of activated STAT, 1	lightyellow_M19	1
Gga.16552.2.S1_a_at	CD24	100859742	CD24 molecule	lightcyan_M16	4
GgaAffx.1872.2.S1_s_at	AOC3	420015	amine oxidase, copper containing 3 (vascular adhesion protein 1)	lightcyan_M16	4
Gga.8079.1.S1_at	C18ORF8	421075	chromosome 2 open reading frame, human C18orf8	brown_M3	1
Gga.5448.1.S1_s_at	ARHGAP17	416564	Rho GTPase activating protein 17	purple_M10	4
Gga.17117.1.S1_at	TXNRD2	416782	thioredoxin reductase 2	lightyellow_M19	1
Gga.2166.3.S1_a_at	ACY1	100858836	aminoacylase 1	grey60_M17	3
GgaAffx.23543.1.S1_at	RABGGTB	424723	Rab geranylgeranyltransferase, beta subunit	midnightblue_M15	1
GgaAffx.6215.3.S1_s_at	PRKD1	423302	protein kinase D1	brown_M3	1
GgaAffx.21279.1.S1_at	UPP1	420942	uridine phosphorylase 1	yellow_M4	2
Gga.2493.1.S1_s_at	NCDN	419633	neurochondrin	lightyellow_M19	1
Gga.3572.1.S2_s_at	CD44	395666	CD44 molecule (Indian blood group)	black_M7	2
Gga.13292.1.S1_at	GPT2	415746	glutamic pyruvate transaminase (alanine aminotransferase) 2	lightyellow_M19	1
Gga.3057.1.S1_at	TGS1	421126	trimethylguanosine synthase 1	brown_M3	1
GgaAffx.8851.1.S1_at	LOC100857440	100857440	uncharacterized LOC100857440	lightyellow_M19	1
Gga.4509.1.S1_at	RPS16	417871	ribosomal protein S16	lightyellow_M19	1
GgaAffx.8875.1.S1_at	GNG4	771582	guanine nucleotide binding protein (G protein), gamma 4	salmon_M13	2
GgaAffx.21974.1.S1_at	PIM1	100858838	pim-1 oncogene	blue_M2	4
Gga.4109.1.S2_at	ABCB1LB	395712	ATP-binding cassette, sub-family B (MDR/TAP), member 1-like B	blue_M2	4
Gga.2458.1.S1_at	IFRD1	395226	interferon-related developmental regulator 1	cyan_M14	2
Gga.8342.1.S1_at	CRYBG3	418437	beta-gamma crystallin domain containing 3	lightyellow_M19	1
GgaAffx.12599.1.S1_s_at	TMEM68	421124	transmembrane protein 68	blue_M2	4
Gga.7471.2.A1_s_at	HSPG2	429806	heparan sulfate proteoglycan 2	blue_M2	4
Gga.15972.1.S1_at	CZH5ORF35	770222	chromosome Z open reading frame, human C5orf35	lightyellow_M19	1
Gga.9241.1.S1_at	XRCC4	427325	---	purple_M10	4
GgaAffx.1121.1.S1_s_at	UBAC1	427754	UBA domain containing 1	yellow_M4	2
Gga.491.1.S1_at	WNT9A	395829	wingless-type MMTV integration site family, member 9A	blue_M2	4
Gga.5793.1.S1_at	NCAPH	425304	condensin complex subunit 2	yellow_M4	2
GgaAffx.1955.1.S1_at	MTOR	419455	mechanistic target of rapamycin (serine/threonine kinase)	brown_M3	1
Gga.8078.1.S1_at	GAS6	418737	growth arrest-specific 6	brown_M3	1
Gga.2008.2.S1_a_at	BNIP3	423971	BCL2/adenovirus E1B 19kDa interacting protein 3	lightyellow_M19	1
Gga.16813.1.S1_at	KCNMB2	770907	potassium large conductance calcium-activated channel, subfamily M, beta member 2	brown_M3	1
GgaAffx.2516.1.S1_at	TET1	423690	tet oncogene 1	purple_M10	4
Gga.8597.1.S1_s_at	LOC429143	429143	glypican-5-like	blue_M2	4
Gga.3743.1.S1_at	TRIP13	2015-02-07	thyroid hormone receptor interactor 13	yellow_M4	2
Gga.7606.1.S1_at	URB2	421539	URB2 ribosome biogenesis 2 homolog (S. cerevisiae)	yellow_M4	2
Gga.10746.1.S1_at	LOC769486	769486	scale keratin-like	lightyellow_M19	1
Gga.8183.1.S1_s_at	HSPA9	416183	heat shock 70kDa protein 9 (mortalin)	black_M7	2
Gga.2680.1.S1_at	AQP1	420384	aquaporin 1 (Colton blood group)	purple_M10	4
GgaAffx.3514.1.S1_at	NACAD	420409	NAC alpha domain containing	blue_M2	4
Gga.3176.1.S1_at	RLIM	395630	ring finger protein, LIM domain interacting	midnightblue_M15	1
Gga.1907.1.S1_at	PDGFC	395469	platelet derived growth factor C	black_M7	2
GgaAffx.25406.2.S1_s_at	CSDE1	419886	cold shock domain containing E1, RNA-binding	black_M7	2
Gga.16237.1.S1_s_at	RNF149	418712	ring finger protein 149	lightyellow_M19	1
Gga.16710.2.S1_a_at	FAM132A	419422	family with sequence similarity 132, member A	blue_M2	4
Gga.4633.1.S1_at	VDAC3	426793	voltage-dependent anion channel 3	blue_M2	4
GgaAffx.1745.1.S1_s_at	DYM	426843	dymeclin	royalblue_M20	4
GgaAffx.4004.2.S1_at	C16ORF45	416594	chromosome 14 open reading frame, human C16orf45	lightcyan_M16	4
Gga.3425.1.S1_at	SCP2	396550	sterol carrier protein 2	blue_M2	4
GgaAffx.8894.1.S1_at	EPB41L2	421703	erythrocyte membrane protein band 4.1-like 2	royalblue_M20	4
Gga.8092.1.S1_at	SDPR	424047	serum deprivation response	midnightblue_M15	1
Gga.4809.1.S1_s_at	ATP5B	426673	ATP synthase, H+ transporting, mitochondrial F1 complex, beta polypeptide	salmon_M13	2
GgaAffx.12392.1.S1_s_at	BDH1	424891	3-hydroxybutyrate dehydrogenase, type 1	blue_M2	4
Gga.5008.1.S1_at	CDKN2A	395077	cyclin-dependent kinase inhibitor 2A (melanoma, p16, inhibits CDK4)	yellow_M4	2
GgaAffx.6693.1.S1_s_at	STRN	421470	striatin, calmodulin binding protein	brown_M3	1
GgaAffx.13071.1.S1_at	ADAT1	415886	adenosine deaminase, tRNA-specific 1	lightyellow_M19	1
GgaAffx.9262.1.S1_at	MT3	770592	metallothionein 3	black_M7	2
Gga.7498.1.S1_a_at	THAP4	429271	THAP domain containing 4	blue_M2	4
Gga.18963.1.S1_at	TCERG1	416349	transcription elongation regulator 1	lightyellow_M19	1
GgaAffx.11918.1.S1_s_at	MXD4	422890	MAX dimerization protein 4	blue_M2	4
Gga.17134.1.S1_at	SNAP47	420399	synaptosomal-associated protein, 47kDa	lightyellow_M19	1
Gga.3703.1.S1_s_at	TMED5	424499	transmembrane emp24 protein transport domain containing 5	lightyellow_M19	1
Gga.2722.1.S1_a_at	CKB	396248	creatine kinase, brain	cyan_M14	2
Gga.12030.1.S1_a_at	PEX16	423201	peroxisomal biogenesis factor 16	lightyellow_M19	1
GgaAffx.8767.1.S1_at	PHACTR2	421667	phosphatase and actin regulator 2	blue_M2	4
Gga.11456.1.S1_at	CSTA	418268	cystatin A (stefin A)	cyan_M14	2
GgaAffx.21531.1.S1_s_at	PLA2G12A	772082	phospholipase A2, group XIIA	lightyellow_M19	1
Gga.5034.1.S1_at	C11ORF75	772206	chromosome 1 open reading frame, human C11orf75	blue_M2	4
GgaAffx.8771.1.S1_s_at	GALK2	415596	galactokinase 2	grey60_M17	3
Gga.3607.1.S1_a_at	COL1A2	396243	collagen, type I, alpha 2	blue_M2	4
Gga.4988.1.S1_at	CALD1	373965	caldesmon 1	blue_M2	4
Gga.4089.1.S1_at	PCCB	768706	propionyl CoA carboxylase, beta polypeptide	yellow_M4	2
GgaAffx.12833.1.S1_s_at	ENO1	396017	enolase 1, (alpha)	black_M7	2
Gga.7664.1.S1_at	PRRG1	418582	proline rich Gla (G-carboxyglutamic acid) 1	blue_M2	4
GgaAffx.8937.1.S1_at	SYTL2	426394	synaptotagmin-like 2	lightcyan_M16	4
Gga.18533.1.S1_s_at	PLA2R1	404304	phospholipase A2 receptor 1, 180kDa	cyan_M14	2
GgaAffx.2075.1.S1_at	SETD8	416825	SET domain containing (lysine methyltransferase) 8	blue_M2	4
Gga.8031.2.S1_a_at	FAM18A	771988	family with sequence similarity 18, member A	blue_M2	4
Gga.2697.1.S1_a_at	NOL12	418037	nucleolar protein 12	lightyellow_M19	1
Gga.2731.1.S1_at	SIPA1L1	423255	signal-induced proliferation-associated 1 like 1	purple_M10	4
Gga.3089.1.S1_a_at	FAM192A	415647	family with sequence similarity 192, member A	purple_M10	4
Gga.9727.1.S1_at	MORF4L1	554283	mortality factor 4 like 1	royalblue_M20	4
Gga.14936.1.S1_at	IL23R	424704	interleukin 23 receptor	blue_M2	4
Gga.4600.1.S1_at	BRAT1	769893	BRCA1-associated ATM activator 1	yellow_M4	2
Gga.2027.1.A1_at	POP5	416973	processing of precursor 5, ribonuclease P/MRP subunit (S. cerevisiae)	lightyellow_M19	1
Gga.11112.1.S1_at	C2H3ORF23	420670	chromosome 2 open reading frame, human C3orf23	lightyellow_M19	1
Gga.8075.1.S1_at	KIF5C	408046	kinesin family member 5C	blue_M2	4
Gga.12407.1.S1_at	LOC422654	422654	chemokine (C-X-C motif) ligand 1-like	black_M7	2
GgaAffx.13170.1.S1_s_at	CLTA	427284	clathrin, light chain A	lightyellow_M19	1
Gga.7296.2.S1_a_at	IFNGR2	418502	interferon gamma receptor 2 (interferon gamma transducer 1)	cyan_M14	2
Gga.16042.1.S1_at	C13H5ORF24	416311	chromosome 13 open reading frame, human C5orf24	lightyellow_M19	1
GgaAffx.163.1.S1_at	LOC430099	430099	synaptonemal complex protein SC65-like	blue_M2	4
Gga.7965.1.S1_at	RAMP3	420786	receptor (G protein-coupled) activity modifying protein 3	lightcyan_M16	4
Gga.1899.1.S1_a_at	NES	395890	nestin	blue_M2	4
Gga.9612.1.S1_at	RDH14	421953	retinol dehydrogenase 14 (all-trans/9-cis/11-cis)	brown_M3	1
Gga.12114.1.S1_at	ACOT13	421006	acyl-CoA thioesterase 13	salmon_M13	2
Gga.4591.1.S1_at	LOC100858756	100858756	uncharacterized LOC100858756	brown_M3	1
Gga.10737.1.S1_s_at	NCKAP1	424000	NCK-associated protein 1	royalblue_M20	4
Gga.2956.1.S1_at	IL22RA1	419692	interleukin 22 receptor, alpha 1	black_M7	2
Gga.10303.1.S1_at	CAV2	417772	caveolin 2	lightyellow_M19	1
Gga.1785.1.S1_s_at	WLS	424707	wntless homolog (Drosophila)	blue_M2	4
GgaAffx.25423.1.S1_at	PPL	408044	periplakin	brown_M3	1
Gga.4622.2.S1_a_at	CNN3	424485	calponin 3, acidic	blue_M2	4
GgaAffx.5335.2.S1_s_at	PLXND1	416124	plexin D1	lightcyan_M16	4
Gga.12674.2.A1_a_at	TMEM131	418689	transmembrane protein 131	blue_M2	4
GgaAffx.12606.1.S1_s_at	JAM2	418476	junctional adhesion molecule 2	purple_M10	4
GgaAffx.12542.1.S1_s_at	AKTIP	415720	AKT interacting protein	brown_M3	1
GgaAffx.23481.1.S1_at	FAM120B	421552	family with sequence similarity 120B	grey60_M17	3
Gga.7110.1.S1_at	ESPL1	425536	extra spindle pole bodies homolog 1 (S. cerevisiae)	yellow_M4	2
Gga.9012.1.S1_at	STK17B	424049	serine/threonine kinase 17b	blue_M2	4
Gga.14155.1.S1_at	TSPAN2	419889	tetraspanin 2	blue_M2	4
Gga.15711.1.S1_at	MTFMT	415532	mitochondrial methionyl-tRNA formyltransferase	lightyellow_M19	1
Gga.9622.1.S1_at	IL34	100858424	interleukin 34	lightyellow_M19	1
Gga.2149.1.S1_s_at	B3GNT2	421286	UDP-GlcNAc:betaGal beta-1,3-N-acetylglucosaminyltransferase 2	cyan_M14	2
GgaAffx.12026.1.S1_s_at	FOXM1	430534	forkhead box M1	yellow_M4	2
GgaAffx.2974.1.S1_at	TNFAIP8L3	427499	tumor necrosis factor, alpha-induced protein 8-like 3	royalblue_M20	4
GgaAffx.24308.1.S1_s_at	FAM54A	421691	family with sequence similarity 54, member A	yellow_M4	2
Gga.6235.1.S1_at	C6ORF115	770205	chromosome 3 open reading frame, human C6orf115	yellow_M4	2
Gga.7428.1.S1_at	CMYA5	427177	cardiomyopathy associated 5	brown_M3	1
Gga.2982.1.S1_at	CDH1	415860	cadherin 1, type 1, E-cadherin (epithelial)	cyan_M14	2
Gga.12102.2.S1_a_at	C17H9ORF78	417189	chromosome 17 open reading frame, human C9orf78	lightyellow_M19	1
GgaAffx.11986.1.S1_s_at	VPS35	415750	vacuolar protein sorting 35 homolog (S. cerevisiae)	yellow_M4	2
GgaAffx.25192.2.S1_s_at	MMP1	418982	matrix metallopeptidase 1 (interstitial collagenase)	black_M7	2
Gga.4564.2.S1_a_at	FMO6P	395267	flavin containing monooxygenase 6 pseudogene	lightyellow_M19	1
Gga.12229.1.S1_at	CAMK4	723973	calcium/calmodulin-dependent protein kinase IV	blue_M2	4
Gga.17640.1.S1_at	TNFRSF11A	769909	tumor necrosis factor receptor superfamily, member 11a, NFKB activator	cyan_M14	2
GgaAffx.5183.1.S1_at	FBXW8	417024	F-box and WD repeat domain containing 8	midnightblue_M15	1
Gga.1132.1.S1_at	ME1	374189	malic enzyme 1, NADP(+)-dependent, cytosolic	blue_M2	4
Gga.12406.1.S1_at	SLC16A10	421753	solute carrier family 16, member 10 (aromatic amino acid transporter)	purple_M10	4
Gga.4033.1.S2_at	BAZ2B	395400	bromodomain adjacent to zinc finger domain, 2B	lightyellow_M19	1
Gga.2804.1.S1_at	TOMM6	419924	translocase of outer mitochondrial membrane 6 homolog (yeast)	blue_M2	4
Gga.10342.1.S1_s_at	CCBP2	420393	chemokine binding protein 2	cyan_M14	2
GgaAffx.24694.1.S1_s_at	GBE1	427964	glucan (1,4-alpha-), branching enzyme 1	lightyellow_M19	1
GgaAffx.12912.1.S1_s_at	SIKE1	419887	suppressor of IKBKE 1	blue_M2	4
Gga.4445.1.S1_at	NR2F2	386585	nuclear receptor subfamily 2, group F, member 2	blue_M2	4
GgaAffx.8901.1.S1_at	LRMP	418205	lymphoid-restricted membrane protein	cyan_M14	2
GgaAffx.3251.1.S1_s_at	SEL1L3	422804	sel-1 suppressor of lin-12-like 3 (C. elegans)	royalblue_M20	4
GgaAffx.20330.1.S1_at	SOGA2	426050	SOGA family member 2	blue_M2	4
Gga.6258.1.S1_a_at	DRAM2	421151	DNA-damage regulated autophagy modulator 2	midnightblue_M15	1
Gga.5163.1.S1_at	NGF	396466	nerve growth factor (beta polypeptide)	blue_M2	4
GgaAffx.1733.1.S1_s_at	SELP	424364	selectin P (granule membrane protein 140kDa, antigen CD62)	black_M7	2
Gga.236.1.S1_at	LCP2	395438	lymphocyte cytosolic protein 2 (SH2 domain containing leukocyte protein of 76kDa)	cyan_M14	2
Gga.2931.1.S1_at	RRBP1	396414	ribosome binding protein 1 homolog 180kDa (dog)	blue_M2	4
Gga.5785.1.S1_at	ATF1	426873	activating transcription factor 1	blue_M2	4
Gga.7271.1.S1_s_at	MPP1	422197	membrane protein, palmitoylated 1, 55kDa	yellow_M4	2
GgaAffx.23235.1.S1_at	EBF3	395175	early B-cell factor 3	purple_M10	4
Gga.49.1.S1_at	CBX4	395354	chromobox homolog 4	lightyellow_M19	1
Gga.3671.1.S1_at	CSDA	396371	cold shock domain protein A	black_M7	2
Gga.5437.1.S1_at	PGM1	424691	phosphoglucomutase 1	lightyellow_M19	1
GgaAffx.408.1.S1_at	CIRH1A	769632	cirrhosis, autosomal recessive 1A (cirhin)	salmon_M13	2
Gga.6127.2.S1_a_at	ADCK3	416745	aarF domain containing kinase 3	lightyellow_M19	1
GgaAffx.9648.1.S1_at	GCNT1	427260	glucosaminyl (N-acetyl) transferase 1, core 2	brown_M3	1
Gga.4304.1.S1_at	DFFB	374158	DNA fragmentation factor, 40kDa, beta polypeptide (caspase-activated DNase)	midnightblue_M15	1
Gga.12137.1.S1_at	MBIP	423329	MAP3K12 binding inhibitory protein 1	brown_M3	1
Gga.3371.1.S1_s_at	TNFRSF1A	418325	tumor necrosis factor receptor superfamily, member 1A	cyan_M14	2
Gga.4941.2.S1_a_at	CDH11	415797	cadherin 11, type 2, OB-cadherin (osteoblast)	blue_M2	4
Gga.17651.1.S1_at	SLC33A1	425029	solute carrier family 33 (acetyl-CoA transporter), member 1	cyan_M14	2
Gga.19513.1.S1_s_at	ZNF143	428845	zinc finger protein 143	midnightblue_M15	1
Gga.9414.1.S1_at	FAM101B	417623	family with sequence similarity 101, member B	blue_M2	4
GgaAffx.12013.1.S1_s_at	CAT	423600	---	brown_M3	1
GgaAffx.26072.2.S1_s_at	TJP1	415388	tight junction protein 1 (zona occludens 1)	blue_M2	4
Gga.3382.1.S1_at	PPIB	396447	peptidylprolyl isomerase B (cyclophilin B)	yellow_M4	2
Gga.253.1.S1_at	FOXD1	396109	forkhead box D1	blue_M2	4
Gga.6983.1.S1_at	MGRN1	416660	mahogunin, ring finger 1	purple_M10	4
GgaAffx.8725.1.S1_s_at	CNDP2	421013	CNDP dipeptidase 2 (metallopeptidase M20 family)	yellow_M4	2
Gga.4306.1.S1_at	SYNM	395599	synemin, intermediate filament protein	purple_M10	4
Gga.4473.1.S1_at	EZH2	420784	enhancer of zeste homolog 2 (Drosophila)	yellow_M4	2
Gga.1799.1.S1_a_at	RPL29	770249	ribosomal protein L29	lightyellow_M19	1
Gga.4592.1.S1_at	ATP6V0B	424575	ATPase, H+ transporting, lysosomal 21kDa, V0 subunit b	cyan_M14	2
Gga.11876.2.S1_at	GLIPR2	420999	GLI pathogenesis-related 2	blue_M2	4
Gga.5921.1.S1_at	REEP5	770021	receptor accessory protein 5	purple_M10	4
Gga.8850.1.S1_at	KBTBD2	420749	kelch repeat and BTB (POZ) domain containing 2	black_M7	2
Gga.18977.1.S1_at	LOC100857366	100857366	uncharacterized LOC100857366	yellow_M4	2
GgaAffx.12144.1.S1_s_at	NEIL1	770068	nei endonuclease VIII-like 1 (E. coli)	brown_M3	1
Gga.12006.1.S1_at	ADM	423042	adrenomedullin	lightyellow_M19	1
Gga.16455.1.S1_at	RRP7A	417975	ribosomal RNA processing 7 homolog A (S. cerevisiae)	black_M7	2
GgaAffx.195.1.S1_at	LOC419540	419540	AT-rich interactive domain-containing protein 1A-like	lightyellow_M19	1
Gga.9159.1.S1_at	PTPRJ	395330	protein tyrosine phosphatase, receptor type, J	black_M7	2
GgaAffx.1329.1.S1_at	SENP8	415322	SUMO/sentrin specific peptidase family member 8	lightyellow_M19	1
Gga.19477.1.S1_at	CCNYL1	424093	cyclin Y-like 1	lightyellow_M19	1
Gga.19867.1.S1_at	TOX3	415724	TOX high mobility group box family member 3	brown_M3	1
Gga.9281.2.S1_a_at	PYCR2	769203	pyrroline-5-carboxylate reductase family, member 2	blue_M2	4
GgaAffx.22250.1.S1_at	CTSZ	419311	cathepsin Z	darkred_M21	3
GgaAffx.25594.1.S1_at	CSNK1D	417378	casein kinase 1, delta	darkred_M21	3
GgaAffx.12715.1.S1_s_at	GMFB	423560	glia maturation factor, beta	cyan_M14	2
Gga.18889.1.S1_at	TMEM19	417856	transmembrane protein 19	blue_M2	4
GgaAffx.25416.2.S1_s_at	FAM168B	424759	family with sequence similarity 168, member B	grey60_M17	3
Gga.3673.1.S2_at	LDB2	395631	LIM domain binding 2	purple_M10	4
Gga.7149.1.S1_at	LPXN	423129	leupaxin	cyan_M14	2
GgaAffx.25048.1.S1_s_at	CYFIP1	418677	cytoplasmic FMR1 interacting protein 1	blue_M2	4
GgaAffx.10484.1.S1_at	ATAD2	420346	ATPase family, AAA domain containing 2	yellow_M4	2
Gga.16057.1.S1_s_at	E2F8	422978	E2F transcription factor 8	yellow_M4	2
Gga.13031.1.S1_at	TAF3	419107	TAF3 RNA polymerase II, TATA box binding protein (TBP)-associated factor, 140kDa	brown_M3	1
Gga.11016.1.S1_at	BMA1	417050	B locus M alpha chain 1	darkred_M21	3
Gga.8471.1.S1_at	YWHAQ	421932	tyrosine 3-monooxygenase/tryptophan 5-monooxygenase activation protein, theta polypeptide	brown_M3	1
Gga.12424.1.S1_at	KIF21A	417692	kinesin family member 21A	lightyellow_M19	1
GgaAffx.25567.1.S1_at	NEFL	419528	neurofilament, light polypeptide	blue_M2	4
Gga.5158.1.S1_at	ALDH18A1	423976	aldehyde dehydrogenase 18 family, member A1	blue_M2	4
GgaAffx.13129.1.S1_at	RMI1	431669	RMI1, RecQ mediated genome instability 1, homolog (S. cerevisiae)	yellow_M4	2
GgaAffx.13221.1.S1_s_at	MTPN	395702	myotrophin	grey60_M17	3
Gga.5148.1.S1_s_at	TNFRSF1B	395083	tumor necrosis factor receptor superfamily, member 1B	cyan_M14	2
Gga.13522.2.S1_a_at	LOC100859550	100859550	uncharacterized LOC100859550	cyan_M14	2
Gga.4052.1.S1_at	MYL9	396215	myosin, light chain 9, regulatory	blue_M2	4
Gga.385.1.S1_at	DUSP4	395642	dual specificity phosphatase 4	black_M7	2
GgaAffx.23632.1.S1_at	PDIA5	424249	protein disulfide isomerase family A, member 5	yellow_M4	2
Gga.1964.1.S1_at	MYO10	420913	myosin X	blue_M2	4
GgaAffx.10499.1.S1_at	RNF144A	421922	ring finger protein 144A	lightcyan_M16	4
GgaAffx.7852.1.S1_at	PTGER2	100034745	prostaglandin E receptor 2 (subtype EP2), 53kDa	cyan_M14	2
Gga.14226.1.S1_s_at	PDE5A	422677	phosphodiesterase 5A, cGMP-specific	purple_M10	4
GgaAffx.8659.1.S1_at	FAM114A1	426196	family with sequence similarity 114, member A1	royalblue_M20	4
Gga.3209.3.S1_at	IPMK	769967	---	lightyellow_M19	1
Gga.8823.1.S1_s_at	CMTM7	420666	CKLF-like MARVEL transmembrane domain containing 7	lightyellow_M19	1
GgaAffx.2205.1.S1_at	PRELP	419933	proline/arginine-rich end leucine-rich repeat protein	royalblue_M20	4
GgaAffx.1849.1.S1_at	STC2	416208	stanniocalcin 2	lightyellow_M19	1
Gga.1716.1.S1_at	KCTD20	419814	potassium channel tetramerisation domain containing 20	lightyellow_M19	1
Gga.4955.1.S1_at	FRZB	395545	frizzled-related protein	purple_M10	4
Gga.4050.2.S1_a_at	CAPZB	396418	capping protein (actin filament) muscle Z-line, beta	blue_M2	4
GgaAffx.12080.1.S1_s_at	DCK	422648	deoxycytidine kinase	yellow_M4	2
Gga.10492.1.S1_at	ELMO2	419307	engulfment and cell motility 2	blue_M2	4
Gga.3250.1.S1_at	VSNL1	396189	visinin-like 1	blue_M2	4
Gga.15130.1.S1_at	ZNF488	428956	zinc finger protein 488	blue_M2	4
GgaAffx.12572.1.S1_at	LOC422090	422090	uncharacterized LOC422090	cyan_M14	2
GgaAffx.7677.2.S1_s_at	EXOC5	423549	exocyst complex component 5	grey60_M17	3
Gga.1540.1.S1_at	COMMD8	422769	COMM domain containing 8	blue_M2	4
Gga.12924.1.S1_at	SGCE	420567	sarcoglycan, epsilon	lightcyan_M16	4
Gga.3640.1.S1_at	KTN1	396335	kinectin 1 (kinesin receptor)	lightyellow_M19	1
Gga.19160.1.S1_s_at	SLC10A7	422467	solute carrier family 10 (sodium/bile acid cotransporter family), member 7	blue_M2	4
GgaAffx.21300.1.S1_at	ENC1	427203	ectodermal-neural cortex 1 (with BTB-like domain)	purple_M10	4
Gga.9040.1.S1_s_at	SRSF7	426265	serine/arginine-rich splicing factor 7	lightyellow_M19	1
Gga.20055.1.S1_at	SVEP1	427338	sushi, von Willebrand factor type A, EGF and pentraxin domain containing 1	brown_M3	1
GgaAffx.4722.1.S1_s_at	PPP2R2B	416350	protein phosphatase 2, regulatory subunit B, beta	blue_M2	4
GgaAffx.24574.1.S1_at	CD274	427224	CD274 molecule	cyan_M14	2
GgaAffx.5357.2.S1_at	ALG3	424952	asparagine-linked glycosylation 3, alpha-1,3- mannosyltransferase homolog (S. cerevisiae)	lightyellow_M19	1
Gga.1346.1.S1_at	SOCS6	421020	suppressor of cytokine signaling 6	brown_M3	1
GgaAffx.11717.1.S1_s_at	PGRMC2	422501	progesterone receptor membrane component 2	midnightblue_M15	1
GgaAffx.9094.1.S1_s_at	RELL1	422795	RELT-like 1	grey60_M17	3
Gga.13994.1.S1_at	SCAMP1	416368	secretory carrier membrane protein 1	grey60_M17	3
GgaAffx.25729.2.S1_s_at	AGFG1	424793	ArfGAP with FG repeats 1	cyan_M14	2
Gga.2915.1.S1_at	ASPHD2	425447	aspartate beta-hydroxylase domain containing 2	blue_M2	4
Gga.1257.1.S1_s_at	GLCCI1	420580	glucocorticoid induced transcript 1	blue_M2	4
GgaAffx.22857.1.S1_at	HOXD10	771246	homeobox D10	brown_M3	1
Gga.11856.1.S1_at	NRSN1	420822	neurensin 1	blue_M2	4
Gga.1399.1.S1_at	ALAS1	552895	aminolevulinate, delta-, synthase 1	blue_M2	4
Gga.9073.1.S1_at	LRRC47	419380	leucine rich repeat containing 47	lightyellow_M19	1
GgaAffx.10745.1.S1_at	IL18R1	418717	interleukin 18 receptor 1	darkred_M21	3
GgaAffx.10174.1.S1_s_at	SMAP1	100858913	small ArfGAP 1	grey60_M17	3
Gga.1657.1.S1_s_at	LOC100858792	100858792	rhombotin-1-like	blue_M2	4
Gga.4446.1.S3_at	GIT2	374035	G protein-coupled receptor kinase interactor 2	blue_M2	4
Gga.9645.1.S1_a_at	HCCS	424482	holocytochrome c synthase	blue_M2	4
Gga.13425.1.S1_at	KCNK2	770954	potassium channel, subfamily K, member 2	brown_M3	1
GgaAffx.25386.2.S1_s_at	DOCK2	427612	dedicator of cytokinesis 2	cyan_M14	2
Gga.3974.1.S1_at	CCND2	374047	cyclin D2	royalblue_M20	4
GgaAffx.8591.1.S1_at	CCDC82	426136	coiled-coil domain containing 82	midnightblue_M15	1
Gga.7065.2.S1_a_at	NXF1	769691	nuclear RNA export factor 1	blue_M2	4
GgaAffx.3447.1.S1_s_at	DDX52	417660	DEAD (Asp-Glu-Ala-Asp) box polypeptide 52	lightyellow_M19	1
Gga.14210.1.S1_a_at	MLF1IP	422548	MLF1 interacting protein	cyan_M14	2
GgaAffx.25875.1.S1_s_at	ALDH9A1	424405	aldehyde dehydrogenase 9 family, member A1	grey60_M17	3
GgaAffx.22807.1.S1_s_at	HAUS2	423237	HAUS augmin-like complex, subunit 2	brown_M3	1
GgaAffx.26561.1.S1_at	SPR	425255	sepiapterin reductase (7,8-dihydrobiopterin:NADP+ oxidoreductase)	yellow_M4	2
Gga.4353.1.S1_s_at	FEN1	769677	flap structure-specific endonuclease 1	salmon_M13	2
GgaAffx.7065.1.S1_at	THAP9	422596	THAP domain containing 9	lightyellow_M19	1
Gga.4975.5.S1_x_at	TPM2	396430	tropomyosin 2 (beta)	purple_M10	4
Gga.12606.1.S1_s_at	RAI14	427431	retinoic acid induced 14	blue_M2	4
GgaAffx.12983.1.S1_s_at	GUSB	427823	glucuronidase, beta	black_M7	2
Gga.5528.1.S1_at	CTBP2	423958	C-terminal binding protein 2	blue_M2	4
GgaAffx.3185.1.S1_s_at	TRIM37	417628	tripartite motif containing 37	lightyellow_M19	1
Gga.8020.2.S1_a_at	CYSTM1	769167	chromosome 13 open reading frame, human C5orf32	cyan_M14	2
Gga.5803.1.S1_at	UBQLN4	426353	ubiquilin 4	blue_M2	4
Gga.1684.1.S1_at	C14ORF149	423531	chromosome 5 open reading frame, human C14orf149	blue_M2	4
Gga.13911.1.S1_at	CD93	421234	CD93 molecule	lightcyan_M16	4
GgaAffx.10275.1.S1_at	SAMD12	420282	sterile alpha motif domain containing 12	lightyellow_M19	1
GgaAffx.11324.1.S1_at	CDC42SE2	768825	CDC42 small effector 2	royalblue_M20	4
Gga.18917.1.S1_s_at	CNN2	100216000	calponin 2	yellow_M4	2
Gga.15990.1.S1_at	LOC100857702	100857702	uncharacterized LOC100857702	lightyellow_M19	1
Gga.1061.1.S1_a_at	PDRG1	771852	p53 and DNA-damage regulated 1	brown_M3	1
Gga.11380.1.S1_at	FRMD3	427452	FERM domain containing 3	brown_M3	1
Gga.9870.1.S1_s_at	SKIV2L2	427137	superkiller viralicidic activity 2-like 2 (S. cerevisiae)	lightyellow_M19	1
Gga.13445.1.S1_at	NEXN	424552	nexilin (F actin binding protein)	brown_M3	1
Gga.14419.1.S1_s_at	CHORDC1	419009	cysteine and histidine-rich domain (CHORD) containing 1	yellow_M4	2
Gga.12230.1.S1_a_at	LOC100857618	100857618	uncharacterized LOC100857618	lightyellow_M19	1
Gga.16867.1.S1_s_at	UBL3	418921	ubiquitin-like 3	lightyellow_M19	1
Gga.16194.1.S1_at	PTPRK	421711	protein tyrosine phosphatase, receptor type, K	purple_M10	4
Gga.2674.2.S1_a_at	FAM69B	417139	family with sequence similarity 69, member B	purple_M10	4
Gga.17585.2.S1_a_at	HDGF	776936	hepatoma-derived growth factor	salmon_M13	2
Gga.6199.1.S1_s_at	ATL1	423577	atlastin GTPase 1	blue_M2	4
Gga.12388.1.S1_at	FANCL	421202	Fanconi anemia, complementation group L	yellow_M4	2
Gga.9384.1.S1_at	RPS11	419049	ribosomal protein S11	lightyellow_M19	1
GgaAffx.12750.1.S1_s_at	RASSF3	417828	Ras association (RalGDS/AF-6) domain family member 3	yellow_M4	2
GgaAffx.20545.1.S1_at	GAB2	419027	GRB2-associated binding protein 2	lightcyan_M16	4
Gga.17596.2.S1_s_at	ABI3BP	769237	ABI family, member 3 (NESH) binding protein	lightyellow_M19	1
GgaAffx.11928.1.S1_s_at	C1H12ORF23	418068	chromosome 1 open reading frame, human C12orf23	blue_M2	4
Gga.12790.1.S1_s_at	NT5DC1	421746	5'-nucleotidase domain containing 1	grey60_M17	3
GgaAffx.13112.1.S1_at	C11ORF61	768763	chromosome 24 open reading frame, human C11orf61	brown_M3	1
Gga.1605.1.S1_s_at	RSPO3	421715	R-spondin 3	brown_M3	1
Gga.11165.1.S1_at	CENPM	417982	centromere protein M	yellow_M4	2
GgaAffx.24929.1.S1_at	LOC100858809	100858809	uncharacterized LOC100858809	yellow_M4	2
GgaAffx.23613.1.S1_at	ADAMTS3	428760	ADAM metallopeptidase with thrombospondin type 1 motif, 3	blue_M2	4
Gga.1945.1.S1_at	TMEM135	419015	transmembrane protein 135	brown_M3	1
GgaAffx.26586.1.S1_s_at	SLC7A3	422213	solute carrier family 7 (cationic amino acid transporter, y+ system), member 3	yellow_M4	2
Gga.1163.1.S1_at	CYP3A7	414832	cytochrome P450 A 37	black_M7	2
GgaAffx.13096.1.S1_at	RASSF5	419844	Ras association (RalGDS/AF-6) domain family member 5	black_M7	2
GgaAffx.7110.1.S1_at	PHF10	100857350	PHD finger protein 10	blue_M2	4
Gga.6239.1.S1_at	RGS1	424360	regulator of G-protein signaling 1	cyan_M14	2
Gga.2759.1.S1_at	ADD3	373892	adducin 3 (gamma)	midnightblue_M15	1
Gga.16147.1.S1_at	PITPNM3	417684	PITPNM family member 3	brown_M3	1
Gga.9667.1.S1_s_at	CHODL	418474	chondrolectin	purple_M10	4
Gga.18939.1.S1_at	SCPEP1	417403	serine carboxypeptidase 1	midnightblue_M15	1
GgaAffx.12652.1.S1_s_at	PRPF3	426667	PRP3 pre-mRNA processing factor 3 homolog (S. cerevisiae)	lightyellow_M19	1
Gga.90.1.S1_at	MEOX2	374137	mesenchyme homeobox 2	brown_M3	1
Gga.12889.2.S1_a_at	RAB40B	417338	RAB40B, member RAS oncogene family	royalblue_M20	4
GgaAffx.23774.1.S1_at	EPDR1	420731	ependymin related protein 1 (zebrafish)	royalblue_M20	4
GgaAffx.2014.1.S1_at	LOC100857289	100857289	pre-rRNA-processing protein TSR1 homolog	lightyellow_M19	1
Gga.16560.2.S1_a_at	MCL1	395674	myeloid cell leukemia sequence 1 (BCL2-related)	black_M7	2
Gga.18090.1.S1_at	ANGPTL5	772036	angiopoietin-like 5	purple_M10	4
GgaAffx.22707.2.S1_s_at	LPHN2	424545	latrophilin 2	lightcyan_M16	4
Gga.9725.1.S1_at	ANGPTL2	776031	angiopoietin-like 2	purple_M10	4
GgaAffx.7597.1.S1_at	GLB1	420720	galactosidase, beta 1	grey60_M17	3
Gga.5484.1.S1_at	DYNC2LI1	421400	dynein, cytoplasmic 2, light intermediate chain 1	purple_M10	4
Gga.12162.1.S1_at	C1HXORF36	418555	chromosome 1 open reading frame, human CXorf36	lightcyan_M16	4
GgaAffx.21022.1.S1_s_at	BOD1	416210	biorientation of chromosomes in cell division 1	lightyellow_M19	1
Gga.11932.1.S1_at	UHRF1	420154	ubiquitin-like with PHD and ring finger domains 1	yellow_M4	2
Gga.3665.1.S2_at	CDH20	373927	cadherin 20, type 2	purple_M10	4
GgaAffx.23081.1.S1_at	PLEKHH2	421399	pleckstrin homology domain containing, family H (with MyTH4 domain) member 2	lightyellow_M19	1
Gga.12348.1.S1_at	C2H3ORF39	428446	chromosome 2 open reading frame, human C3orf39	blue_M2	4
GgaAffx.12158.1.S1_at	EIF3D	771356	eukaryotic translation initiation factor 3, subunit D	lightyellow_M19	1
Gga.4626.1.S1_at	GDI2	395854	GDP dissociation inhibitor 2	blue_M2	4
Gga.20070.1.S1_at	MAN1A1	421726	mannosidase, alpha, class 1A, member 1	cyan_M14	2
Gga.9236.1.S1_at	UCK2	424406	uridine-cytidine kinase 2	salmon_M13	2
GgaAffx.21322.1.S1_at	GPR180	418792	G protein-coupled receptor 180	blue_M2	4
GgaAffx.3009.1.S1_s_at	SEMA6D	415430	sema domain, transmembrane domain (TM), and cytoplasmic domain, (semaphorin) 6D	lightyellow_M19	1
Gga.9314.1.S1_at	SOX4	395143	SRY (sex determining region Y)-box 4	blue_M2	4
Gga.988.1.S1_at	VDAC1	416320	voltage-dependent anion channel 1	black_M7	2
GgaAffx.10777.1.S1_s_at	MCF2L	418748	MCF.2 cell line derived transforming sequence-like	lightcyan_M16	4
Gga.1026.2.S1_at	RPS15A	427675	ribosomal protein S15a	lightyellow_M19	1
Gga.8546.2.S1_at	LOC378902	378902	death domain-containing tumor necrosis factor receptor superfamily member 23	lightyellow_M19	1
Gga.4329.1.S1_at	GHR	408184	growth hormone receptor	brown_M3	1
GgaAffx.12219.1.S1_s_at	GET4	416450	golgi to ER traffic protein 4 homolog (S. cerevisiae)	brown_M3	1
Gga.5091.1.S1_at	CAV1	373996	caveolin 1, caveolae protein, 22kDa	brown_M3	1
Gga.5111.1.S1_at	CCDC80	395074	coiled-coil domain containing 80	blue_M2	4
Gga.8873.1.S1_a_at	NMI	424314	N-myc (and STAT) interactor	darkred_M21	3
Gga.3219.1.S1_at	FIGF	395255	c-fos induced growth factor (vascular endothelial growth factor D)	brown_M3	1
Gga.13305.1.A1_at	C9H2ORF82	768774	chromosome 9 open reading frame, human C2orf82	lightyellow_M19	1
Gga.1550.1.S1_s_at	TFG	418391	TRK-fused gene	blue_M2	4
Gga.7881.1.S1_at	POLR2E	420103	polymerase (RNA) II (DNA directed) polypeptide E, 25kDa	black_M7	2
GgaAffx.24805.1.S1_at	SLC7A7	420216	solute carrier family 7 (amino acid transporter light chain, y+L system), member 7	black_M7	2
GgaAffx.12658.1.S1_at	NCF4	418052	neutrophil cytosolic factor 4, 40kDa	cyan_M14	2
GgaAffx.2094.4.S1_s_at	ACSS2	419158	acyl-CoA synthetase short-chain family member 2	black_M7	2
GgaAffx.12249.1.S1_at	USP4	415937	ubiquitin specific peptidase 4 (proto-oncogene)	salmon_M13	2
Gga.7653.2.S1_a_at	CENPV	417601	centromere protein V	brown_M3	1
GgaAffx.4778.1.S1_s_at	SLC9A3R1	422108	solute carrier family 9, subfamily A (NHE3, cation proton antiporter 3), member 3 regulator 1	black_M7	2
GgaAffx.20766.1.S1_s_at	PRPF39	100858094	PRP39 pre-mRNA processing factor 39 homolog (S. cerevisiae)	lightyellow_M19	1
Gga.276.1.S1_at	EBF1	395512	early B-cell factor 1	brown_M3	1
Gga.18890.1.S1_s_at	TMEM170A	770531	transmembrane protein 170A	brown_M3	1
Gga.10210.1.S1_at	SURF2	417156	surfeit 2	lightyellow_M19	1
Gga.4309.1.S1_at	SOX8	395483	SRY (sex determining region Y)-box 8	brown_M3	1
Gga.12208.1.S1_a_at	GINS1	416705	GINS complex subunit 1 (Psf1 homolog)	salmon_M13	2
Gga.17745.1.S1_s_at	TSR1	417565	TSR1, 20S rRNA accumulation, homolog (S. cerevisiae)	brown_M3	1
GgaAffx.21854.1.S1_at	AMY1A	414139	amylase, alpha 1A; salivary	purple_M10	4
GgaAffx.2849.1.S1_at	GSG2	427834	germ cell associated 2 (haspin)	yellow_M4	2
Gga.4783.1.S2_at	RFNG	395789	RFNG O-fucosylpeptide 3-beta-N-acetylglucosaminyltransferase	lightyellow_M19	1
Gga.13374.1.S1_at	INPP5F	423932	inositol polyphosphate-5-phosphatase F	purple_M10	4
Gga.5344.1.S1_at	RIMS1	421867	regulating synaptic membrane exocytosis 1	lightyellow_M19	1
Gga.4593.2.S1_at	CAP1	419680	CAP, adenylate cyclase-associated protein 1 (yeast)	cyan_M14	2
Gga.2464.1.S1_at	GLUL	396489	glutamate-ammonia ligase	lightyellow_M19	1
Gga.605.1.S1_at	KITLG	396028	KIT ligand	lightcyan_M16	4
Gga.6332.1.S1_at	LOC771877	771877	complement receptor type 2-like	cyan_M14	2
Gga.9567.1.S1_at	B3GNT7	424930	UDP-GlcNAc:betaGal beta-1,3-N-acetylglucosaminyltransferase 7	blue_M2	4
Gga.13503.1.S1_at	HIGD2A	416227	HIG1 hypoxia inducible domain family, member 2A	purple_M10	4
Gga.1039.1.S1_at	ITGB3	374209	integrin, beta 3 (platelet glycoprotein IIIa, antigen CD61)	yellow_M4	2
GgaAffx.6963.1.S1_at	KCNK1	421519	potassium channel, subfamily K, member 1	grey60_M17	3
Gga.8796.2.S1_s_at	COPG	416014	coatomer protein complex, subunit gamma	blue_M2	4
GgaAffx.12622.1.S1_s_at	MCFD2	421413	multiple coagulation factor deficiency 2	lightyellow_M19	1
Gga.8578.1.S1_at	MCOLN3	429091	mucolipin 3	black_M7	2
GgaAffx.24612.1.S1_at	GLB1L2	428238	galactosidase, beta 1-like 2	lightyellow_M19	1
Gga.514.1.S1_at	F10	395876	coagulation factor X	black_M7	2
Gga.1663.1.S1_s_at	LHFP	418889	lipoma HMGIC fusion partner	purple_M10	4
GgaAffx.4941.1.S1_at	PAMR1	423158	peptidase domain containing associated with muscle regeneration 1	blue_M2	4
Gga.5219.2.S1_a_at	LOC424109	424109	alpha-aspartyl dipeptidase	black_M7	2
Gga.633.1.S1_at	EPHB6	418308	EPH receptor B6	blue_M2	4
GgaAffx.9420.1.S1_at	CTC1	418324	CTS telomere maintenance complex component 1	salmon_M13	2
Gga.8887.3.S1_a_at	APOO	418599	apolipoprotein O	yellow_M4	2
GgaAffx.12590.1.S1_at	ZBTB49	422847	zinc finger and BTB domain containing 49	lightyellow_M19	1
Gga.7602.1.S1_a_at	EME2	416400	essential meiotic endonuclease 1 homolog 2 (S. pombe)	brown_M3	1
Gga.10138.1.S1_at	TXNL1	426854	thioredoxin-like 1	blue_M2	4
GgaAffx.12586.1.S1_at	COPS3	416504	COP9 constitutive photomorphogenic homolog subunit 3 (Arabidopsis)	salmon_M13	2
Gga.12893.1.S1_at	CWF19L1	770765	CWF19-like 1, cell cycle control (S. pombe)	lightyellow_M19	1
Gga.19330.1.S1_at	COL27A1	417231	collagen, type XXVII, alpha 1	blue_M2	4
GgaAffx.4002.1.S1_s_at	SMPD4	416942	sphingomyelin phosphodiesterase 4, neutral membrane (neutral sphingomyelinase-3)	lightyellow_M19	1
Gga.2743.1.S1_at	ARHGAP21	420500	Rho GTPase activating protein 21	brown_M3	1
Gga.4346.1.S1_at	CASP3	395476	caspase 3, apoptosis-related cysteine peptidase	yellow_M4	2
GgaAffx.25677.1.S1_s_at	ENPP3	426928	ectonucleotide pyrophosphatase/phosphodiesterase 3	cyan_M14	2
GgaAffx.2604.3.S1_s_at	SERINC3	419196	serine incorporator 3	midnightblue_M15	1
GgaAffx.11584.1.S1_s_at	RBM24	420846	RNA binding motif protein 24	cyan_M14	2
Gga.19233.1.S1_s_at	PDE4B	424700	phosphodiesterase 4B, cAMP-specific	black_M7	2
Gga.98.2.S1_a_at	TLR2-1	374141	toll-like receptor 2 type1	black_M7	2
GgaAffx.8401.1.S1_at	ANKS6	420977	ankyrin repeat and sterile alpha motif domain containing 6	blue_M2	4
Gga.2428.1.S1_at	LOC772071	772071	uncharacterized LOC772071	cyan_M14	2
Gga.4293.1.S1_at	ASL1	396498	argininosuccinate lyase	lightyellow_M19	1
Gga.16214.2.S1_a_at	LOC100857412	100857412	tectonic-3-like	brown_M3	1
GgaAffx.6470.1.S1_at	COL28A1	420576	collagen, type XXVIII, alpha 1	lightcyan_M16	4
Gga.8774.1.S1_s_at	TNFSF10	378894	tumor necrosis factor (ligand) superfamily, member 10	midnightblue_M15	1
Gga.5162.1.S1_at	F5	374052	coagulation factor V (proaccelerin, labile factor)	cyan_M14	2
Gga.265.1.S1_at	MARCO	395488	macrophage receptor with collagenous structure	salmon_M13	2
Gga.552.1.S1_at	DIO3	395939	deiodinase, iodothyronine, type III	salmon_M13	2
Gga.1919.1.S1_a_at	PPP2R5D	421250	protein phosphatase 2, regulatory subunit B', delta	lightcyan_M16	4
Gga.9579.1.S1_at	NIPAL3	419697	NIPA-like domain containing 3	salmon_M13	2
Gga.17132.1.S1_at	LOC100858553	100858553	uncharacterized LOC100858553	lightyellow_M19	1
GgaAffx.21772.1.S1_s_at	IL10RB	395663	interleukin 10 receptor, beta	black_M7	2
Gga.16199.1.S1_at	GULP1	423988	GULP, engulfment adaptor PTB domain containing 1	brown_M3	1
Gga.18995.1.S1_s_at	MST4	422231	serine/threonine protein kinase MST4	lightyellow_M19	1
Gga.1015.1.S1_s_at	DKC1	422196	dyskeratosis congenita 1, dyskerin	lightyellow_M19	1
Gga.14445.1.S1_s_at	SLC1A6	420057	solute carrier family 1 (high affinity aspartate/glutamate transporter), member 6	black_M7	2
Gga.927.1.S1_at	ANPEP	395667	alanyl (membrane) aminopeptidase	blue_M2	4
Gga.9848.1.S1_at	SLC35E1	420143	solute carrier family 35, member E1	salmon_M13	2
Gga.12271.1.S1_a_at	AP3S2	415581	adaptor-related protein complex 3, sigma 2 subunit	brown_M3	1
GgaAffx.12795.1.S1_at	TTC7B	2015-03-31	tetratricopeptide repeat domain 7B	lightcyan_M16	4
Gga.12001.1.S1_at	C5H11orf24	423113	uncharacterized LOC423113	blue_M2	4
Gga.4982.1.S1_at	ALDOC	395492	aldolase C, fructose-bisphosphate	cyan_M14	2
Gga.19271.1.S1_at	NIM1	768482	serine/threonine-protein kinase NIM1	lightyellow_M19	1
Gga.4462.1.S1_at	MYH9	396469	myosin, heavy chain 9, non-muscle	blue_M2	4
Gga.7443.1.S1_s_at	HECTD3	424589	HECT domain containing 3	lightyellow_M19	1
Gga.81.1.S1_a_at	RPL14	374134	ribosomal protein L14	lightyellow_M19	1
Gga.11207.1.S1_s_at	ACSL4	422345	acyl-CoA synthetase long-chain family member 4	black_M7	2
Gga.15967.1.S1_at	CAPN5	419086	calpain 5	brown_M3	1
GgaAffx.4434.1.S1_s_at	CYTH1	422085	cytohesin 1	cyan_M14	2
Gga.15362.1.S1_at	RGS18	424361	---	cyan_M14	2
GgaAffx.26684.1.S1_at	PAK1	419083	p21 protein (Cdc42/Rac)-activated kinase 1	yellow_M4	2
Gga.3624.1.S1_at	PDE3B	423064	phosphodiesterase 3B, cGMP-inhibited	cyan_M14	2
GgaAffx.6317.1.S1_at	PTPRB	417853	protein tyrosine phosphatase, receptor type, B	lightcyan_M16	4
Gga.4681.2.S1_s_at	DOCK10	424803	dedicator of cytokinesis 10	black_M7	2
Gga.1502.1.S1_a_at	MTX2	424138	metaxin 2	blue_M2	4
GgaAffx.20793.1.S1_at	C17H9ORF96	417154	chromosome 17 open reading frame, human C9orf96	brown_M3	1
GgaAffx.12684.1.S1_s_at	ARHGAP25	419516	Rho GTPase activating protein 25	cyan_M14	2
Gga.13519.1.S1_s_at	SLC7A5	415832	solute carrier family 7 (amino acid transporter light chain, L system), member 5	black_M7	2
Gga.6033.1.S1_s_at	PGAM1	428969	phosphoglycerate mutase 1 (brain)	salmon_M13	2
GgaAffx.24823.1.S1_s_at	SEC14L1	417350	SEC14-like 1 (S. cerevisiae)	blue_M2	4
GgaAffx.23976.1.S1_at	MBOAT1	420826	---	royalblue_M20	4
Gga.8194.1.S1_a_at	CEP192	421043	---	yellow_M4	2
GgaAffx.26234.1.S1_s_at	KNTC1	416865	kinetochore associated 1	yellow_M4	2
GgaAffx.25602.3.S1_s_at	KIF1B	419449	kinesin family member 1B	brown_M3	1
Gga.17488.1.S1_at	FBLN2	427583	fibulin 2	blue_M2	4
Gga.5516.1.S1_at	POLR2J	101668262	polymerase (RNA) II (DNA directed) polypeptide J, 13.3kDa	salmon_M13	2
Gga.12453.1.S1_a_at	DUS4L	769352	dihydrouridine synthase 4-like (S. cerevisiae)	yellow_M4	2
GgaAffx.4506.2.S1_s_at	RAB3IL1	423123	RAB3A interacting protein (rabin3)-like 1	grey60_M17	3
Gga.5791.3.S1_s_at	UQCRFS1	415752	ubiquinol-cytochrome c reductase, Rieske iron-sulfur polypeptide 1	blue_M2	4
Gga.9641.1.S1_at	CYP3A4	416477	cytochrome P450, family 3, subfamily A, polypeptide 4	black_M7	2
Gga.16637.1.S1_at	CYB5D2	417495	cytochrome b5 domain containing 2	purple_M10	4
Gga.7258.1.S1_at	MGST3	424404	microsomal glutathione S-transferase 3	blue_M2	4
GgaAffx.20823.1.S1_s_at	DDX26B	422239	DEAD/H (Asp-Glu-Ala-Asp/His) box polypeptide 26B	lightyellow_M19	1
Gga.5749.1.S1_at	FNTB	100857683	farnesyltransferase, CAAX box, beta	yellow_M4	2
Gga.708.3.S1_a_at	NFIC	396208	nuclear factor I/C (CCAAT-binding transcription factor)	purple_M10	4
Gga.12150.1.S1_at	HIPK3	421597	homeodomain interacting protein kinase 3	blue_M2	4
GgaAffx.10979.1.S1_s_at	LATS2	418949	LATS, large tumor suppressor, homolog 2 (Drosophila)	brown_M3	1
GgaAffx.8475.2.S1_s_at	SLC27A1	426008	solute carrier family 27 (fatty acid transporter), member 1	lightyellow_M19	1
GgaAffx.23982.1.S1_at	CAP2	420847	CAP, adenylate cyclase-associated protein, 2 (yeast)	royalblue_M20	4
Gga.9934.1.S1_s_at	ANKRD13A	416902	ankyrin repeat domain 13A	royalblue_M20	4
Gga.7305.2.S1_a_at	SLC31A2	425778	solute carrier family 31 (copper transporters), member 2	black_M7	2
Gga.10766.1.S1_s_at	TMTC4	418772	transmembrane and tetratricopeptide repeat containing 4	blue_M2	4
GgaAffx.8080.1.S1_at	TMEM170B	420857	transmembrane protein 170B	grey60_M17	3
Gga.5805.1.S1_s_at	TRIM59	425013	tripartite motif containing 59	blue_M2	4
Gga.11474.1.S1_a_at	RFESD	427118	Rieske (Fe-S) domain containing	black_M7	2
Gga.2748.1.S1_s_at	ELL	420124	elongation factor RNA polymerase II	black_M7	2
GgaAffx.23388.1.S1_at	ACSS3	417875	acyl-CoA synthetase short-chain family member 3	lightyellow_M19	1
GgaAffx.20624.1.S1_at	DACH1	373935	dachshund homolog 1 (Drosophila)	darkred_M21	3
Gga.12186.1.S1_at	LYVE1	423038	lymphatic vessel endothelial hyaluronan receptor 1	purple_M10	4
Gga.16806.4.S1_a_at	HOMER3	420115	homer homolog 3 (Drosophila)	blue_M2	4
Gga.19655.1.S1_at	NOTUM	417385	notum pectinacetylesterase homolog (Drosophila)	black_M7	2
Gga.7264.1.S1_at	STEAP3	424275	STEAP family member 3, metalloreductase	black_M7	2
Gga.13517.1.S1_at	ELL2	427119	elongation factor, RNA polymerase II, 2	salmon_M13	2
GgaAffx.25180.1.S1_at	MPHOSPH8	418957	M-phase phosphoprotein 8	lightyellow_M19	1
Gga.1094.1.S1_at	CTSD	396090	cathepsin D	grey60_M17	3
Gga.4392.1.S1_at	OAZ1	395746	ornithine decarboxylase antizyme 1	black_M7	2
Gga.4726.1.S1_at	PLOD1	419485	procollagen-lysine, 2-oxoglutarate 5-dioxygenase 1	blue_M2	4
GgaAffx.12953.1.S1_at	SIRT2	548628	sirtuin 2	purple_M10	4
Gga.5884.1.S1_s_at	LOC427708	427708	dynein, light chain, LC8-type 1	blue_M2	4
Gga.12110.2.S1_a_at	OLFM3	424461	olfactomedin 3	purple_M10	4
GgaAffx.12747.1.S1_s_at	PGD	419450	phosphogluconate dehydrogenase	salmon_M13	2
Gga.17305.1.S1_s_at	SGMS1	378907	sphingomyelin synthase 1	lightyellow_M19	1
Gga.11467.1.S1_x_at	SF3B4	426042	splicing factor 3b, subunit 4, 49kDa	purple_M10	4
Gga.16940.1.S1_at	IQGAP2	427211	IQ motif containing GTPase activating protein 2	black_M7	2
GgaAffx.4365.2.S1_s_at	SPPL3	416968	signal peptide peptidase like 3	lightcyan_M16	4
Gga.6237.2.S1_s_at	EVI2A	776037	ecotropic viral integration site 2A	cyan_M14	2
GgaAffx.11663.1.S1_s_at	RNF114	414881	ring finger protein 114	lightyellow_M19	1
Gga.5225.1.S1_at	CDON	419710	Cdon homolog (mouse)	lightyellow_M19	1
GgaAffx.10863.1.S1_at	TNFSF11	428067	tumor necrosis factor (ligand) superfamily, member 11	cyan_M14	2
Gga.16447.1.S1_at	TMEM55A	420221	transmembrane protein 55A	brown_M3	1
Gga.894.1.S1_at	ST8SIA4	374155	ST8 alpha-N-acetyl-neuraminide alpha-2,8-sialyltransferase 4	yellow_M4	2
Gga.11880.1.S1_at	RNLS	423674	renalase, FAD-dependent amine oxidase	yellow_M4	2
Gga.12538.1.S1_at	PSMD1	424926	proteasome (prosome, macropain) 26S subunit, non-ATPase, 1	yellow_M4	2
Gga.7528.1.S1_at	KLF2	420148	Kruppel-like factor 2 (lung)	midnightblue_M15	1
GgaAffx.24782.1.S1_at	BACH1	418488	BTB and CNC homology 1, basic leucine zipper transcription factor 1	cyan_M14	2
GgaAffx.367.1.S1_at	PTPRVP	421174	protein tyrosine phosphatase, receptor type, V, pseudogene	blue_M2	4
Gga.1607.1.S1_at	AES	100858542	amino-terminal enhancer of split	purple_M10	4
GgaAffx.3113.1.S1_at	COMTD1	423730	catechol-O-methyltransferase domain containing 1	blue_M2	4
Gga.6240.1.S1_at	DCBLD2	418379	discoidin, CUB and LCCL domain containing 2	brown_M3	1
GgaAffx.10603.1.S1_at	MOSPD2	418627	motile sperm domain containing 2	royalblue_M20	4
Gga.11419.1.S1_at	HDHD1	418655	haloacid dehalogenase-like hydrolase domain containing 1	grey60_M17	3
Gga.12855.1.S1_at	IQCK	426993	IQ motif containing K	brown_M3	1
GgaAffx.990.1.S1_at	FHL3	419607	four and a half LIM domains 3	blue_M2	4
Gga.6369.1.S1_at	ENTPD8L	417281	ectonucleoside triphosphate diphosphohydrolase 8-like	blue_M2	4
Gga.4179.1.S1_at	NEFM	396206	neurofilament, medium polypeptide	blue_M2	4
Gga.12264.2.S1_a_at	DNAJC17	770519	DnaJ (Hsp40) homolog, subfamily C, member 17	brown_M3	1
Gga.12283.1.S1_at	SNF8	419990	SNF8, ESCRT-II complex subunit, homolog (S. cerevisiae)	salmon_M13	2
Gga.7551.1.S1_at	WISP1	420322	WNT1 inducible signaling pathway protein 1	blue_M2	4
Gga.9537.1.S1_s_at	BLOC1S5	420866	muted homolog (mouse)	lightyellow_M19	1
Gga.1810.1.S1_at	ARRDC3	427107	arrestin domain containing 3	lightyellow_M19	1
Gga.16218.1.S1_s_at	CPT2	424649	carnitine palmitoyltransferase 2	blue_M2	4
Gga.13336.3.S1_a_at	BLB2	693256	Major histocompatibility complex class II beta chain BLB2, (similar to HLA class II, D beta chain)	darkred_M21	3
Gga.8908.1.S1_at	TXNRD3	416031	thioredoxin reductase 3	yellow_M4	2
GgaAffx.12951.1.S1_at	NT5C3	395080	5'-nucleotidase, cytosolic III	lightyellow_M19	1
Gga.8933.1.S1_at	LOC100858358	100858358	uncharacterized LOC100858358	lightyellow_M19	1
GgaAffx.9588.1.S1_s_at	ZBTB20	418349	zinc finger and BTB domain containing 20	lightyellow_M19	1
GgaAffx.7802.1.S1_at	MAP4K5	423576	mitogen-activated protein kinase kinase kinase kinase 5	purple_M10	4
GgaAffx.11426.1.S1_at	TNFRSF18	419424	tumor necrosis factor receptor superfamily, member 18	cyan_M14	2
GgaAffx.11598.1.S1_s_at	COMMD5	422376	COMM domain containing 5	purple_M10	4
Gga.3175.1.S1_at	LOC100859769	100859769	uncharacterized LOC100859769	lightyellow_M19	1
GgaAffx.711.1.A1_at	ST3GAL4	419718	ST3 beta-galactoside alpha-2,3-sialyltransferase 4	blue_M2	4
Gga.2712.1.S1_at	NSG1	395251	neuron specific gene family member 1	yellow_M4	2
GgaAffx.21837.1.S1_s_at	GAL5	414340	Gal 5	black_M7	2
Gga.2679.2.S1_a_at	FBLN1	373979	fibulin 1	blue_M2	4
Gga.4196.1.S1_a_at	ABLIM2	422866	actin binding LIM protein family, member 2	brown_M3	1
Gga.8703.1.S1_at	LOC100857333	100857333	platelet glycoprotein Ib alpha chain-like	blue_M2	4
Gga.15741.1.S1_at	GAS2	422970	growth arrest-specific 2	blue_M2	4
Gga.14469.1.S1_at	C6H10ORF90	423959	chromosome 6 open reading frame, human C10orf90	blue_M2	4
Gga.3707.1.S1_a_at	CEBPG	395800	CCAAT/enhancer binding protein (C/EBP), gamma	lightyellow_M19	1
Gga.701.1.S1_at	RSFR	423668	leukocyte ribonuclease A-2	cyan_M14	2
GgaAffx.11528.1.S1_at	DERL1	420350	derlin 1	lightyellow_M19	1
Gga.4533.6.S1_a_at	DYNLT1	421660	dynein, light chain, Tctex-type 1	salmon_M13	2
Gga.3993.1.S1_at	FOXJ2	418259	forkhead box J2	lightyellow_M19	1
Gga.5750.1.S1_s_at	ARF1	420398	ADP-ribosylation factor 1	yellow_M4	2
GgaAffx.9549.1.S1_at	CDK19	421756	cyclin-dependent kinase 19	midnightblue_M15	1
GgaAffx.22486.1.S1_s_at	SRPK2	417711	SRSF protein kinase 2	purple_M10	4
GgaAffx.26524.1.S1_at	C20ORF20	419233	chromosome 20 open reading frame, human C20orf20	midnightblue_M15	1
GgaAffx.12742.1.S1_s_at	NONO	428701	non-POU domain containing, octamer-binding	blue_M2	4
Gga.7328.1.S1_at	C14ORF1	423366	chromosome 5 open reading frame, human C14orf1	yellow_M4	2
Gga.17444.1.S1_at	TRMT5	423520	tRNA methyltransferase 5 homolog (S. cerevisiae)	blue_M2	4
GgaAffx.5692.3.S1_s_at	CWC22	424123	CWC22 spliceosome-associated protein homolog (S. cerevisiae)	midnightblue_M15	1
Gga.2658.1.S1_s_at	TAPT1	422824	transmembrane anterior posterior transformation 1	lightyellow_M19	1
GgaAffx.4995.2.S1_s_at	NUP85	422120	nucleoporin 85kDa	lightyellow_M19	1
GgaAffx.12956.1.S1_s_at	MED17	419000	mediator complex subunit 17	brown_M3	1
Gga.5282.1.S1_at	TMEM33	422779	transmembrane protein 33	salmon_M13	2
Gga.12322.1.S1_at	NF1	396085	neurofibromin 1	grey60_M17	3
GgaAffx.12430.1.S1_s_at	FAM60A	418140	family with sequence similarity 60, member A	salmon_M13	2
GgaAffx.11437.1.S1_at	ARMC1	429406	armadillo repeat containing 1	purple_M10	4
Gga.4962.1.S1_at	RPL5	395269	ribosomal protein L5	lightyellow_M19	1
Gga.8124.1.S1_at	MUSTN1	404773	musculoskeletal, embryonic nuclear protein 1	purple_M10	4
Gga.8949.1.S1_at	YEATS2	424764	YEATS domain containing 2	brown_M3	1
Gga.195.1.S1_at	GPR149	395382	G protein-coupled receptor 149	cyan_M14	2
Gga.16865.1.S1_s_at	RNF214	419767	ring finger protein 214	lightyellow_M19	1
Gga.6053.1.S1_at	LOC427439	427439	Nipped-B homolog-like	lightyellow_M19	1
GgaAffx.1911.1.S1_at	LOC100857330	100857330	max dimerization protein 3-like	salmon_M13	2
GgaAffx.26430.2.S1_s_at	FAM120A	415983	family with sequence similarity 120A	lightcyan_M16	4
Gga.15337.1.S1_s_at	HMGCS1	396379	3-hydroxy-3-methylglutaryl-CoA synthase 1 (soluble)	lightyellow_M19	1
Gga.16339.1.S1_at	LOC422221	422221	forty-two-three domain containing 1-like	brown_M3	1
Gga.2965.1.S1_at	TIMP2	374178	TIMP metallopeptidase inhibitor 2	blue_M2	4
Gga.7985.1.S1_at	CSRNP1	420425	cysteine-serine-rich nuclear protein 1	midnightblue_M15	1
Gga.16712.1.S1_at	FAM45A	423928	family with sequence similarity 45, member A	royalblue_M20	4
Gga.9813.1.S1_at	ECM1	100858704	extracellular matrix protein 1	black_M7	2
Gga.2643.2.S1_a_at	CDC42EP4	771509	CDC42 effector protein (Rho GTPase binding) 4	cyan_M14	2
Gga.344.1.S1_s_at	PDLIM3	414873	PDZ and LIM domain 3	lightcyan_M16	4
Gga.6344.3.S1_a_at	IWS1	424750	IWS1 homolog (S. cerevisiae)	brown_M3	1
Gga.2357.1.S1_at	DCP1B	772197	DCP1 decapping enzyme homolog B (S. cerevisiae)	purple_M10	4
Gga.4727.1.S1_at	PPFIBP1	418219	PTPRF interacting protein, binding protein 1 (liprin beta 1)	brown_M3	1
GgaAffx.3675.1.S1_s_at	LOC420419	420419	mitogen-activated protein kinase kinase kinase 3-like	brown_M3	1
GgaAffx.10383.1.S1_s_at	KCNQ3	420325	potassium voltage-gated channel, KQT-like subfamily, member 3	lightcyan_M16	4
GgaAffx.24101.1.S1_at	MTRR	428502	5-methyltetrahydrofolate-homocysteine methyltransferase reductase	grey60_M17	3
Gga.2039.1.S1_at	HMOX1	396287	heme oxygenase (decycling) 1	cyan_M14	2
GgaAffx.20120.1.S1_s_at	PRKCB	416567	protein kinase C, beta	darkred_M21	3
GgaAffx.23288.1.S1_at	PODN	424647	podocan	blue_M2	4
Gga.1332.1.S1_at	TMEM87A	423231	transmembrane protein 87A	lightyellow_M19	1
GgaAffx.7297.1.S1_at	FAM198A	100857278	family with sequence similarity 198, member A	blue_M2	4
GgaAffx.12879.1.S1_s_at	MAPK11	417739	mitogen-activated protein kinase 11	cyan_M14	2
Gga.18672.1.S1_at	MAPK1	373953	mitogen-activated protein kinase 1	blue_M2	4
GgaAffx.7654.2.S1_s_at	PARP14	424266	poly (ADP-ribose) polymerase family, member 14	darkred_M21	3
Gga.6399.1.S1_at	MALL	421222	mal, T-cell differentiation protein-like	brown_M3	1
GgaAffx.3635.1.S1_at	LOC427400	427400	uncharacterized LOC427400	royalblue_M20	4
GgaAffx.24906.1.S1_at	USP9X	418569	ubiquitin specific peptidase 9, X-linked	cyan_M14	2
Gga.12100.1.S1_at	SULF2	419209	sulfatase 2	royalblue_M20	4
Gga.12422.1.S1_at	RUSC2	431657	RUN and SH3 domain containing 2	brown_M3	1
GgaAffx.25502.2.S1_at	SLC2A5	419438	solute carrier family 2 (facilitated glucose/fructose transporter), member 5	cyan_M14	2
Gga.2362.1.S1_s_at	SMCR8	416519	Smith-Magenis syndrome chromosome region, candidate 8	lightyellow_M19	1
Gga.447.1.S1_s_at	ETV5	395749	ets variant 5	lightyellow_M19	1
Gga.10528.1.S1_a_at	PROK2	771674	prokineticin 2	salmon_M13	2
GgaAffx.12032.1.S1_s_at	ORAI1	416845	ORAI calcium release-activated calcium modulator 1	lightyellow_M19	1
Gga.16362.1.S1_s_at	TOP3B	416771	topoisomerase (DNA) III beta	midnightblue_M15	1
Gga.3154.1.S1_at	RHOQ	395114	ras homolog gene family, member Q	lightyellow_M19	1
Gga.1081.1.S1_at	PAPSS2	423678	3'-phosphoadenosine 5'-phosphosulfate synthase 2	lightyellow_M19	1
GgaAffx.5967.1.S1_at	SAMD9L	420559	sterile alpha motif domain containing 9-like	darkred_M21	3
GgaAffx.8553.1.S1_s_at	PBX4	426087	pre-B-cell leukemia homeobox 4	purple_M10	4
Gga.11253.1.S1_at	TM7SF3	418215	transmembrane 7 superfamily member 3	lightyellow_M19	1
Gga.10418.1.S1_at	GNG10	769603	guanine nucleotide binding protein (G protein), gamma 10	blue_M2	4
GgaAffx.12916.1.S1_s_at	HNRNPD	422602	heterogeneous nuclear ribonucleoprotein D (AU-rich element RNA binding protein 1, 37kDa)	brown_M3	1
Gga.10928.1.S1_at	CH25H	423788	cholesterol 25-hydroxylase	cyan_M14	2
Gga.2136.2.S1_a_at	RHOU	428589	ras homolog family member U	midnightblue_M15	1
GgaAffx.23887.1.S1_at	TXNDC16	423584	thioredoxin domain containing 16	blue_M2	4
GgaAffx.20790.1.S1_s_at	LOC100859775	100859775	kunitz-type protease inhibitor 1-like	black_M7	2
Gga.12441.1.S1_at	RFTN2	424062	raftlin family member 2	yellow_M4	2
Gga.19035.1.S1_at	FAM26E	769904	family with sequence similarity 26, member E	royalblue_M20	4
Gga.6988.1.S1_at	CALML4	427515	calmodulin-like 4	blue_M2	4
Gga.10968.1.S1_s_at	GSTO1	423881	glutathione S-transferase omega 1	lightyellow_M19	1
Gga.11873.2.S1_a_at	TNMD	404530	tenomodulin	purple_M10	4
Gga.10748.1.S1_at	MPZL2	419779	myelin protein zero-like 2	cyan_M14	2
Gga.7670.1.S1_at	LOC100857221	100857221	uncharacterized LOC100857221	darkred_M21	3
Gga.8123.1.S1_at	FICD	416889	FIC domain containing	salmon_M13	2
GgaAffx.12160.1.S1_s_at	CRLF3	417407	cytokine receptor-like factor 3	cyan_M14	2
Gga.17184.1.S1_at	GTF2E1	418328	general transcription factor IIE, polypeptide 1, alpha 56kDa	purple_M10	4
Gga.8806.2.S1_a_at	POFUT2	395112	protein O-fucosyltransferase 2	royalblue_M20	4
Gga.2719.1.S2_at	PSEN2	374188	presenilin 2 (Alzheimer disease 4)	lightyellow_M19	1
Gga.5503.2.S1_s_at	PDCL3	418709	phosducin-like 3	blue_M2	4
GgaAffx.3204.1.S1_at	PTPDC1	415979	protein tyrosine phosphatase domain containing 1	brown_M3	1
Gga.4890.1.S1_a_at	SMAP2	419641	small ArfGAP2	cyan_M14	2
Gga.2443.1.S1_at	INO80D	424103	INO80 complex subunit D	lightyellow_M19	1
Gga.9362.2.S1_at	LOC423783	423783	putative uncharacterized protein C10orf128-like	darkred_M21	3
Gga.3555.1.S1_at	SLC16A3	395383	solute carrier family 16, member 3 (monocarboxylic acid transporter 4)	black_M7	2
GgaAffx.10137.1.S1_at	TMEM64	770964	transmembrane protein 64	blue_M2	4
Gga.5007.1.S1_at	CDKN2B	395076	cyclin-dependent kinase inhibitor 2B (p15, inhibits CDK4)	yellow_M4	2
GgaAffx.11434.1.S1_at	SEC11A	415334	SEC11 homolog A (S. cerevisiae)	blue_M2	4
GgaAffx.25023.1.S1_at	MTMR9	422033	myotubularin related protein 9	yellow_M4	2
GgaAffx.21976.1.S1_s_at	TM9SF4	419281	transmembrane 9 superfamily protein member 4	yellow_M4	2
Gga.19073.1.S1_at	LAMA5	428148	laminin, alpha 5	blue_M2	4
Gga.5231.1.S1_at	PPP4R2	416098	---	yellow_M4	2
GgaAffx.21053.1.S1_at	BCOR	418574	BCL6 corepressor	lightyellow_M19	1
Gga.6848.3.S1_a_at	GLIPR1L	417862	GLI pathogenesis-related 1-like	yellow_M4	2
Gga.7203.1.S1_at	STK10	416204	serine/threonine kinase 10	black_M7	2
Gga.1254.1.S1_a_at	ATP5G1	419992	ATP synthase, H+ transporting, mitochondrial Fo complex, subunit C1 (subunit 9)	blue_M2	4
Gga.9690.1.S1_at	LACTB2	420178	lactamase, beta 2	brown_M3	1
Gga.10759.1.S1_at	DESI1	770448	desumoylating isopeptidase 1	yellow_M4	2
Gga.2366.1.S1_at	RDBP	100859071	RD RNA binding protein	lightyellow_M19	1
GgaAffx.11722.1.S1_s_at	RPS6KB1	417637	ribosomal protein S6 kinase, 70kDa, polypeptide 1	black_M7	2
Gga.5544.1.S1_at	LOC395100	395100	cryptochrome 4	lightyellow_M19	1
Gga.6025.1.S1_s_at	CTSS	425657	cathepsin S	cyan_M14	2
Gga.5284.1.S1_s_at	C4H4ORF52	769392	chromosome 4 open reading frame, human C4orf52	brown_M3	1
GgaAffx.12666.1.S1_at	KCTD9	419526	potassium channel tetramerisation domain containing 9	brown_M3	1
GgaAffx.22364.1.S1_at	LOC423151	423151	uncharacterized LOC423151	lightyellow_M19	1
GgaAffx.23017.1.S1_at	PTX3	548626	pentraxin 3, long	yellow_M4	2
GgaAffx.25124.2.S1_at	RBM26	418804	RNA binding motif protein 26	black_M7	2
Gga.3766.1.S1_at	HTRA2	395990	HtrA serine peptidase 2	blue_M2	4
Gga.10147.1.S1_at	GALNT12	420978	UDP-N-acetyl-alpha-D-galactosamine:polypeptide N-acetylgalactosaminyltransferase 12 (GalNAc-T12)	grey60_M17	3
Gga.10096.1.S1_at	FBLN5	423413	fibulin 5	brown_M3	1
GgaAffx.12549.1.S1_s_at	HIGD1A	768335	HIG1 hypoxia inducible domain family, member 1A	cyan_M14	2
GgaAffx.8193.1.S1_at	PLXDC1	771862	plexin domain containing 1	purple_M10	4
GgaAffx.23130.1.S1_at	FAM160A1	422479	family with sequence similarity 160, member A1	salmon_M13	2
Gga.6402.1.S1_at	C1ORF190	424608	chromosome 8 open reading frame, human C1orf190	blue_M2	4
Gga.2361.2.S1_a_at	RIC3	423059	resistance to inhibitors of cholinesterase 3 homolog (C. elegans)	blue_M2	4
Gga.11830.1.S1_at	DNASE1L3	416008	deoxyribonuclease I-like 3	blue_M2	4
Gga.7994.1.S1_at	AFAP1	374034	actin filament associated protein 1	blue_M2	4
Gga.18944.1.S1_a_at	HNRNPA2B1	420627	heterogeneous nuclear ribonucleoprotein A2/B1	lightyellow_M19	1
GgaAffx.23603.1.S1_s_at	KIF26A	423489	kinesin family member 26A	blue_M2	4
Gga.13556.1.S1_at	KIAA0368	427336	KIAA0368	lightyellow_M19	1
Gga.2840.1.S1_at	B4GALT1	396121	UDP-Gal:betaGlcNAc beta 1,4- galactosyltransferase, polypeptide 1	yellow_M4	2
Gga.2800.1.S1_at	SLMAP	396360	sarcolemma associated protein	lightyellow_M19	1
GgaAffx.5963.1.S1_at	C2H7ORF64	420555	chromosome 2 open reading frame, human C7orf64	lightyellow_M19	1
GgaAffx.9565.2.S1_s_at	PTPRD	431602	protein tyrosine phosphatase, receptor type, D	purple_M10	4
GgaAffx.8009.2.S1_s_at	RECK	420804	reversion-inducing-cysteine-rich protein with kazal motifs	midnightblue_M15	1
Gga.520.1.S1_at	INHBB	396126	inhibin, beta B	blue_M2	4
Gga.7004.1.S1_at	LOC420301	420301	lymphocyte antigen 6 complex, locus E-like	yellow_M4	2
Gga.1705.1.S1_at	JKAMP	423530	JNK1/MAPK8-associated membrane protein	brown_M3	1
GgaAffx.3796.1.S1_at	PLEKHA7	423069	pleckstrin homology domain containing, family A member 7	lightyellow_M19	1
Gga.293.1.S1_at	SMAD9	395543	SMAD family member 9	blue_M2	4
GgaAffx.8830.1.S1_at	LOC421049	421049	receptor-type tyrosine-protein phosphatase mu-like	brown_M3	1
Gga.7334.1.S1_at	APBB1IP	420492	amyloid beta (A4) precursor protein-binding, family B, member 1 interacting protein	darkred_M21	3
Gga.11441.1.S1_s_at	NSA2	427206	NSA2 ribosome biogenesis homolog (S. cerevisiae)	lightyellow_M19	1
Gga.6348.1.S1_s_at	DTX2	417515	deltex homolog 2 (Drosophila)	black_M7	2
Gga.5808.2.S1_a_at	SSNA1	420480	Sjogren's syndrome nuclear autoantigen 1	yellow_M4	2
Gga.1323.1.S1_at	ERI2	427000	ERI1 exoribonuclease family member 2	yellow_M4	2
Gga.4292.1.S1_at	LAMB2	373980	laminin, beta 2 (laminin S)	brown_M3	1
Gga.4639.1.S1_at	TRAM1	378918	translocation associated membrane protein 1	yellow_M4	2
Gga.8480.1.S1_at	HMBS	419701	hydroxymethylbilane synthase	blue_M2	4
GgaAffx.6149.1.S1_s_at	ANGEL2	421363	angel homolog 2 (Drosophila)	purple_M10	4
Gga.5321.1.S1_at	OXSM	420656	3-oxoacyl-ACP synthase, mitochondrial	blue_M2	4
Gga.9939.1.S1_a_at	DTD1	416726	D-tyrosyl-tRNA deacylase 1 homolog (S. cerevisiae)	lightyellow_M19	1
Gga.3530.1.S1_at	LRPAP1	395936	low density lipoprotein receptor-related protein associated protein 1	black_M7	2
GgaAffx.23678.1.S1_s_at	SULT1E1	422662	sulfotransferase family 1E, estrogen-preferring, member 1	lightyellow_M19	1
Gga.6147.1.S1_at	ABLIM3	416201	actin binding LIM protein family, member 3	lightcyan_M16	4
Gga.873.2.S1_a_at	CNN1	396522	calponin 1, basic, smooth muscle	lightcyan_M16	4
Gga.229.1.S1_at	HINT1	395424	histidine triad nucleotide binding protein 1	blue_M2	4
GgaAffx.13202.1.S1_s_at	THAP5	417784	THAP domain containing 5	blue_M2	4
GgaAffx.488.1.S1_at	CHD5	100857108	chromodomain helicase DNA binding protein 5	lightyellow_M19	1
GgaAffx.6177.1.S1_at	GNS	417829	glucosamine (N-acetyl)-6-sulfatase	black_M7	2
Gga.7578.1.S1_at	DISC1	100859633	disrupted in schizophrenia 1	lightyellow_M19	1
Gga.6323.1.S1_at	ZNF644	424510	zinc finger protein 644	brown_M3	1
Gga.15723.1.S1_at	LUC7L	416654	LUC7-like (S. cerevisiae)	lightyellow_M19	1
Gga.5204.2.S1_a_at	PRDX1	424598	peroxiredoxin 1	black_M7	2
Gga.19025.1.S1_at	DUSP5	423890	dual specificity phosphatase 5	yellow_M4	2
Gga.489.1.S1_at	TBX4	373989	T-box 4	brown_M3	1
GgaAffx.25955.1.S1_s_at	PLAT	426791	plasminogen activator, tissue	royalblue_M20	4
Gga.2749.1.S1_at	ZNF462	431622	zinc finger protein 462	purple_M10	4
Gga.9898.1.S1_s_at	EXOC7	417361	exocyst complex component 7	purple_M10	4
GgaAffx.10064.1.S1_at	C6ORF162	421827	chromosome 3 open reading frame, human C6orf162	brown_M3	1
Gga.11747.1.S1_at	MTIF3	418930	mitochondrial translational initiation factor 3	purple_M10	4
GgaAffx.12948.1.S1_s_at	RASGRP3	421460	RAS guanyl releasing protein 3 (calcium and DAG-regulated)	blue_M2	4
Gga.5900.3.S1_a_at	DNAJA4	415360	DnaJ (Hsp40) homolog, subfamily A, member 4	black_M7	2
Gga.2057.1.S1_at	TCEANC2	424657	transcription elongation factor A (SII) N-terminal and central domain containing 2	yellow_M4	2
Gga.4056.1.S2_at	PXN	395832	paxillin	yellow_M4	2
Gga.9761.1.S1_at	EAPP	423319	E2F-associated phosphoprotein	brown_M3	1
Gga.7978.1.S1_at	SUPT4H1	417470	suppressor of Ty 4 homolog 1 (S. cerevisiae)	purple_M10	4
Gga.15021.1.S1_at	PLN	396378	phospholamban	lightcyan_M16	4
Gga.769.1.S1_s_at	COX6A1	416978	cytochrome c oxidase subunit VIa polypeptide 1	blue_M2	4
GgaAffx.13017.1.S1_at	NACC2	417128	NACC family member 2, BEN and BTB (POZ) domain containing	black_M7	2
Gga.16821.1.S1_at	GNA13	417434	guanine nucleotide binding protein (G protein), alpha 13	cyan_M14	2
GgaAffx.5406.1.S1_at	GPR1	424101	G protein-coupled receptor 1	purple_M10	4
Gga.1347.2.A1_a_at	MRPS33	418119	mitochondrial ribosomal protein S33	blue_M2	4
Gga.17145.1.S1_at	FITM2	419200	fat storage-inducing transmembrane protein 2	lightyellow_M19	1
Gga.7587.1.S1_at	MAK16	426924	MAK16 homolog (S. cerevisiae)	lightyellow_M19	1
Gga.1087.1.S1_at	IRF7	396330	interferon regulatory factor 7	darkred_M21	3
GgaAffx.3073.1.S1_s_at	LOC420374	420374	zinc finger protein 777	lightyellow_M19	1
Gga.19462.1.S1_s_at	SLC25A39	427072	solute carrier family 25, member 39	darkred_M21	3
GgaAffx.23700.2.S1_s_at	KIF15	420708	kinesin family member 15	yellow_M4	2
GgaAffx.2789.1.S1_at	BHMT	416371	betaine--homocysteine S-methyltransferase	blue_M2	4
Gga.9560.1.S1_at	SMOX	422934	spermine oxidase	black_M7	2
GgaAffx.21081.1.S1_s_at	ZNF821	415878	zinc finger protein 821	purple_M10	4
Gga.2353.1.S1_at	TIPARP	425026	TCDD-inducible poly(ADP-ribose) polymerase	lightyellow_M19	1
Gga.1910.1.S1_a_at	C6ORF192	421699	chromosome 3 open reading frame, human C6orf192	lightyellow_M19	1
GgaAffx.25126.1.S1_s_at	RNF219	418805	ring finger protein 219	royalblue_M20	4
GgaAffx.26769.1.S1_s_at	LRRC8D	424513	leucine rich repeat containing 8 family, member D	black_M7	2
Gga.2190.2.S1_a_at	SOCS2	395219	suppressor of cytokine signaling 2	purple_M10	4
GgaAffx.21421.1.S1_s_at	PARL	424767	presenilin associated, rhomboid-like	brown_M3	1
GgaAffx.1740.1.S1_at	ATR	424777	ataxia telangiectasia and Rad3 related	lightyellow_M19	1
Gga.20011.1.S1_s_at	CCDC84	419787	coiled-coil domain containing 84	lightyellow_M19	1
GgaAffx.12982.1.S1_at	COPB1	423063	coatomer protein complex, subunit beta 1	blue_M2	4
GgaAffx.12098.1.S1_s_at	MIER1	424702	mesoderm induction early response 1 homolog (Xenopus laevis)	lightyellow_M19	1
Gga.7899.1.S1_at	GPHN	428878	gephyrin	brown_M3	1
GgaAffx.2790.1.S1_at	TRPV2	417603	transient receptor potential cation channel, subfamily V, member 2	royalblue_M20	4
Gga.14579.1.S1_at	CUBN	420523	cubilin (intrinsic factor-cobalamin receptor)	brown_M3	1
Gga.7920.1.S1_at	C11ORF52	770939	chromosome 24 open reading frame, human C11orf52	brown_M3	1
GgaAffx.12878.1.S1_s_at	COPE	420117	coatomer protein complex, subunit epsilon	blue_M2	4
Gga.16347.1.S1_s_at	ABLIM1	423911	actin binding LIM protein 1	brown_M3	1
GgaAffx.21487.1.S1_s_at	FXR1	424968	fragile X mental retardation, autosomal homolog 1	lightyellow_M19	1
Gga.4700.1.S1_a_at	HRSP12	426536	heat-responsive protein 12	royalblue_M20	4
Gga.19820.1.S1_at	COL6A2	396292	collagen, type VI, alpha 2	black_M7	2
GgaAffx.13094.1.S1_at	ZDHHC18	419575	zinc finger, DHHC-type containing 18	grey60_M17	3
Gga.1158.3.S1_s_at	HOPX	395241	HOP homeobox	midnightblue_M15	1
Gga.2814.1.S1_at	TRIM2	100857562	tripartite motif containing 2	blue_M2	4
Gga.3834.1.S2_at	PLEKHA2	395435	pleckstrin homology domain containing, family A (phosphoinositide binding specific) member 2	blue_M2	4
GgaAffx.12662.1.S1_s_at	SLC9A8	419356	solute carrier family 9, subfamily A (NHE8, cation proton antiporter 8), member 8	lightyellow_M19	1
Gga.8274.1.S1_at	VWA1	419413	von Willebrand factor A domain containing 1	lightyellow_M19	1
Gga.13290.1.S1_at	RNFT1	417638	ring finger protein, transmembrane 1	salmon_M13	2
Gga.2144.1.S1_at	HSF2	421724	heat shock transcription factor 2	purple_M10	4
Gga.13346.1.S1_a_at	LOC422150	422150	c-X-C chemokine receptor type 3-like	salmon_M13	2
GgaAffx.25194.1.S1_at	ANGPTL5	2015-10-04	angiopoietin-like 5	purple_M10	4
Gga.11996.1.S1_at	RASD2	418057	RASD family, member 2	blue_M2	4
Gga.6319.2.S1_a_at	LGMN	423418	legumain	black_M7	2
GgaAffx.20099.1.S1_at	HSP25	428310	heat shock protein 25	black_M7	2
GgaAffx.5879.1.S1_at	TMEM204	416759	transmembrane protein 204	purple_M10	4
Gga.3363.2.S1_a_at	IRF2	396115	interferon regulatory factor 2	midnightblue_M15	1
Gga.6064.1.S1_at	MPEG1	100857954	macrophage expressed 1	cyan_M14	2
Gga.5558.1.S1_at	ALG8	428097	asparagine-linked glycosylation 8, alpha-1,3-glucosyltransferase homolog (S. cerevisiae)	salmon_M13	2
GgaAffx.10665.1.S1_at	TRAM2	422040	translocation associated membrane protein 2	blue_M2	4
Gga.19744.1.S1_at	CCNY	428412	cyclin Y	royalblue_M20	4
Gga.14408.1.S1_at	TMEM43	416038	transmembrane protein 43	brown_M3	1
Gga.890.1.S1_at	SOX9	374148	SRY (sex determining region Y)-box 9	lightyellow_M19	1
Gga.4712.1.S1_a_at	OXCT1	427190	3-oxoacid CoA transferase 1	purple_M10	4
Gga.2414.1.S1_at	SDC3	396343	syndecan 3	lightcyan_M16	4
Gga.1208.1.S1_at	SLC25A16	423689	solute carrier family 25 (mitochondrial carrier; Graves disease autoantigen), member 16	black_M7	2
Gga.9671.1.S1_at	GPX7	424643	glutathione peroxidase 7	blue_M2	4
GgaAffx.24927.1.S1_s_at	ASAP1	428385	ArfGAP with SH3 domain, ankyrin repeat and PH domain 1	blue_M2	4
GgaAffx.9008.1.S1_s_at	PARVG	418236	parvin, gamma	darkred_M21	3
Gga.9735.1.S1_a_at	CNIH	423561	cornichon homolog (Drosophila)	blue_M2	4
Gga.12550.1.S1_at	KCTD14	419029	potassium channel tetramerisation domain containing 14	lightyellow_M19	1
Gga.11730.1.S1_at	SLC2A10	419206	solute carrier family 2 (facilitated glucose transporter), member 10	blue_M2	4
GgaAffx.9286.1.S1_at	TTC37	427114	tetratricopeptide repeat domain 37	yellow_M4	2
GgaAffx.13151.1.S1_at	FUT8	423178	fucosyltransferase 8 (alpha (1,6) fucosyltransferase)	blue_M2	4
Gga.16659.1.S1_at	GBA2	100859407	glucosidase, beta (bile acid) 2	yellow_M4	2
Gga.1189.2.S1_a_at	HMGN1	395999	high mobility group nucleosome binding domain 1	lightyellow_M19	1
GgaAffx.1567.1.S1_at	OAZ2	427481	ornithine decarboxylase antizyme 2	purple_M10	4
Gga.120.1.S1_a_at	TBX22	373895	T-box 22	lightyellow_M19	1
Gga.3758.1.S1_at	WSB1	395685	WD repeat and SOCS box containing 1	brown_M3	1
Gga.11395.1.S1_at	GPR34	771199	G protein-coupled receptor 34	brown_M3	1
GgaAffx.11935.1.S1_s_at	AVEN	395127	apoptosis, caspase activation inhibitor	lightyellow_M19	1
GgaAffx.21923.1.S1_s_at	OSBPL5	770816	oxysterol binding protein-like 5	midnightblue_M15	1
Gga.15344.1.S1_at	LOC100857414	100857414	GA-binding protein subunit beta-2-like	yellow_M4	2
GgaAffx.8020.1.S1_at	CKAP4	418073	cytoskeleton-associated protein 4	blue_M2	4
Gga.3865.1.S1_a_at	GNAS	419313	GNAS complex locus	brown_M3	1
GgaAffx.11994.1.S1_at	ADI1	421918	acireductone dioxygenase 1	purple_M10	4
Gga.9670.1.S1_at	FAH	415482	fumarylacetoacetate hydrolase (fumarylacetoacetase)	black_M7	2
Gga.15785.1.S1_at	LYSMD2	415423	LysM, putative peptidoglycan-binding, domain containing 2	black_M7	2
GgaAffx.11494.1.S1_s_at	C20H20ORF24	768550	chromosome 20 open reading frame, human C20orf24	yellow_M4	2
Gga.1547.1.S1_at	LOC100859802	100859802	uncharacterized LOC100859802	yellow_M4	2
GgaAffx.25869.1.S1_at	LOXL2	419533	lysyl oxidase-like 2	blue_M2	4
Gga.12862.1.S1_s_at	GNPTAB	418096	N-acetylglucosamine-1-phosphate transferase, alpha and beta subunits	blue_M2	4
Gga.9710.1.S1_at	SH2D4A	422487	SH2 domain containing 4A	brown_M3	1
GgaAffx.22954.3.S1_s_at	TACC2	423939	transforming, acidic coiled-coil containing protein 2	purple_M10	4
Gga.4470.1.S1_at	UBE2N	417898	ubiquitin-conjugating enzyme E2N	yellow_M4	2
Gga.4547.2.S1_a_at	MYH10	2015-06-24	myosin, heavy chain 10, non-muscle	blue_M2	4
Gga.16764.1.S1_at	NUS1	421733	nuclear undecaprenyl pyrophosphate synthase 1 homolog (S. cerevisiae)	salmon_M13	2
Gga.19158.1.S1_at	MTMR8	422312	myotubularin related protein 8	brown_M3	1
GgaAffx.23542.1.S1_s_at	TECPR2	423468	tectonin beta-propeller repeat containing 2	purple_M10	4
Gga.6184.1.S1_at	OST4	100526758	oligosaccharyltransferase 4 homolog (S. cerevisiae)	blue_M2	4
Gga.4531.1.S1_at	DLGAP4	419119	discs, large (Drosophila) homolog-associated protein 4	purple_M10	4
Gga.12246.2.S1_a_at	FEZ1	425587	fasciculation and elongation protein zeta 1 (zygin I)	brown_M3	1
Gga.2693.1.S1_at	LARP4	426876	La ribonucleoprotein domain family, member 4	black_M7	2
Gga.6021.2.S1_a_at	VAPA	768928	VAMP (vesicle-associated membrane protein)-associated protein A, 33kDa	midnightblue_M15	1
GgaAffx.21168.1.S1_s_at	LIN9	421316	lin-9 homolog (C. elegans)	lightyellow_M19	1
GgaAffx.24208.1.S1_at	SPTLC1	426145	serine palmitoyltransferase, long chain base subunit 1	midnightblue_M15	1
Gga.17499.1.S1_at	MMS19	423842	MMS19 nucleotide excision repair homolog (S. cerevisiae)	salmon_M13	2
GgaAffx.21224.1.S1_s_at	LOC100857928	100857928	uncharacterized LOC100857928	darkred_M21	3
[truncated: 4,644 more rows]
