# Supplementary material for: Transcriptome profiling of digital flexor tendons after injury in a chicken model
Source: Biosci Rep. 2020 Jun 5;40(6):BSR20191547. doi: 10.1042/BSR20191547 (PMC7276521; doi:10.1042/BSR20191547)
Supplement: Supplementary Tables S1-S4 [file BSR-2019-1547_supp.zip › BSR-2019-1547_suppS2.xlsx]

## Sheet: Sheet1
Table S2 Information of module function including GO annotations, number of GO terms, and number of genes
Module	GO annotation clusters	No of GO terms	No of Genes
lightyellow(1246)	Cluster1:translation related	8	56
	Cluster2:RNA processing related	10	30
	Cluster3:negative regulation of transcription related	20	13
	Cluster4:chromatin modification related	12	24
brown(948)	Cluster1:negative regulation of cell differentiation related	5	18
	Cluster2:limb morphogenesis related	9	10
	Cluster3:negative regulation of cellular biosynthetic process related	12	18
	Cluster4:dephosphorylation related	7	12
black(662)	Cluster1:carbohydrate catabolic process related	12	14
	Cluster2:defense response related	3	13
	Cluster3:cytokine activity related	3	8
	Cluster4:cell death related	4	10
cyan(300)	Cluster1:positive regulation of signal transduction related	11	9
	Cluster2:cell activation related	10	10
	Cluster3:chemotaxis related	11	6
yellow(577)	Cluster1:cell cycle related	10	29
	Cluster2:ATP binding related	9	50
darkred（107）	Cluster1:immune response related	5	10
	Cluster2:positive regulation of immune respons related	7	5
grey60（136）	Cluster1:phosphorylation related	15	10
royalblue（109）	Cluster1:purine nucleotide metabolic process related	8	4
purple（546）	Cluster1:cell adhesion related	3	18
	Cluster2:extracellular matrix related	4	17
lightcyan(148)	Cluster1:extracellular matrix related	5	6
	Cluster2:growth factor binding related	4	4
	Cluster3:cell migration related	21	4
midnightblue(174)	Cluster1:regulation of transcription related	8	19
	Cluster2:apoptosisrelated	4	5
salmon(196)	Cluster1:endoplasmic reticulumn related	6	11
	Cluster2: lipid biosynthetic process related	3	7
