# Supplementary material for: Transcriptome profiling of digital flexor tendons after injury in a chicken model
Source: Biosci Rep. 2020 Jun 5;40(6):BSR20191547. doi: 10.1042/BSR20191547 (PMC7276521; doi:10.1042/BSR20191547)
Supplement: Supplementary Tables S1-S4 [file BSR-2019-1547_supp.zip › BSR-2019-1547_suppS3.xlsx]

## Sheet: hub gene list
Table S3 177 hub genes identified across modules with kME≥ 0.95 and P ≤1e-8
Probset	Gene.Symbol	Entrez.Gene	Gene.Title	moduleColors	Kme	p	Class
GgaAffx.12701.1.S1_at	PLK1	416575	polo-like kinase 1	yellow_M4	0.993264	2.09e-16	2
Gga.4066.1.S1_at	SMC2	396156	structural maintenance of chromosomes 2	yellow_M4	0.992336	5.84e-16	2
Gga.8462.1.S1_at	BUB1B	378922	budding uninhibited by benzimidazoles 1 homolog beta (yeast)	yellow_M4	0.989061	9.96e-15	2
GgaAffx.25229.1.S1_at	VWF	419031	von Willebrand factor	lightcyan_M16	0.988312	1.69e-14	4
Gga.5766.1.S1_at	ERO1L	423585	ERO1-like (S. cerevisiae)	black_M7	0.986747	4.59e-14	2
Gga.1784.1.S1_at	ITGA8	396225	integrin, alpha 8	blue_M2	0.98637	5.74e-14	4
GgaAffx.11417.1.S1_at	KIF11	423809	kinesin family member 11	yellow_M4	0.985382	1e-13	2
Gga.3146.1.S1_at	CCNB2	415400	cyclin B2	yellow_M4	0.984536	1.57e-13	2
Gga.1294.1.S1_at	MYO1F	396187	myosin IF	cyan_M14	0.983412	2.74e-13	2
Gga.4129.1.S1_at	CCNA2	396172	cyclin A2	yellow_M4	0.983203	3.02e-13	2
Gga.5735.1.S1_at	RFTN1	395109	raftlin, lipid raft linker 1	blue_M2	0.982779	3.69e-13	4
Gga.726.2.S1_a_at	CDK1	396252	cyclin-dependent kinase 1	yellow_M4	0.981482	6.56e-13	2
Gga.13504.1.S1_at	RRM2	421936	ribonucleotide reductase M2	yellow_M4	0.981168	7.5e-13	2
Gga.1153.1.S1_at	DLGAP5	423555	discs, large (Drosophila) homolog-associated protein 5	yellow_M4	0.981067	7.82e-13	2
Gga.16138.1.S1_at	CENPW	421716	centromere protein W	yellow_M4	0.980292	1.08e-12	2
GgaAffx.13051.1.S1_s_at	CDC20	424563	cell division cycle 20 homolog (S. cerevisiae)	yellow_M4	0.980275	1.08e-12	2
Gga.5919.2.S1_a_at	CYCS	420624	cytochrome c, somatic	yellow_M4	0.980058	1.18e-12	2
Gga.5541.1.S1_at	LOC100859864	100859864	platelet endothelial cell adhesion molecule-like	lightcyan_M16	0.979279	1.6e-12	4
GgaAffx.12773.1.S1_s_at	ACTN1	373918	actinin, alpha 1	grey60_M17	0.979139	1.69e-12	3
Gga.11247.1.S1_at	GLT8D2	418085	glycosyltransferase 8 domain containing 2	blue_M2	0.979086	1.72e-12	4
GgaAffx.7816.1.S1_at	UST	768809	uronyl-2-sulfotransferase	grey60_M17	0.978662	2.02e-12	3
Gga.2695.1.S1_at	RBPMS2	395678	RNA binding protein with multiple splicing 2	lightcyan_M16	0.97816	2.43e-12	4
Gga.3283.1.S1_s_at	TFAM	373888	transcription factor A, mitochondrial	lightyellow_M19	0.978143	2.45e-12	1
GgaAffx.23308.1.S1_s_at	CCDC88C	423410	coiled-coil domain containing 88C	blue_M2	0.977592	2.98e-12	4
Gga.8833.1.S1_at	KCNK5	421424	potassium channel, subfamily K, member 5	lightyellow_M19	0.977178	3.44e-12	1
Gga.18895.1.S1_s_at	SNRPD3	416947	small nuclear ribonucleoprotein D3 polypeptide 18kDa	brown_M3	0.976706	4.05e-12	1
GgaAffx.12587.1.S1_s_at	CKAP2	418882	cytoskeleton associated protein 2	yellow_M4	0.976606	4.19e-12	2
Gga.9757.1.S1_at	RGS5	769998	regulator of G-protein signaling 5	lightcyan_M16	0.976472	4.39e-12	4
Gga.6651.1.S1_at	FAM83D	419171	family with sequence similarity 83, member D	yellow_M4	0.975616	5.82e-12	2
GgaAffx.23274.2.S1_s_at	ACSL1	422547	acyl-CoA synthetase long-chain family member 1	black_M7	0.974964	7.18e-12	2
Gga.4068.1.S1_at	RAN	396193	RAN, member RAS oncogene family	yellow_M4	0.974198	9.11e-12	2
GgaAffx.11730.1.S1_at	GTSE1	425204	G-2 and S-phase expressed 1	yellow_M4	0.97409	9.42e-12	2
Gga.9018.1.S1_at	KIAA0494	424617	KIAA0494	lightyellow_M19	0.973873	1.01e-11	1
GgaAffx.22938.4.S1_s_at	FNIP2	422417	folliculin interacting protein 2	blue_M2	0.973855	1.01e-11	4
GgaAffx.4203.1.S1_s_at	XYLT1	414781	xylosyltransferase I	blue_M2	0.973488	1.13e-11	4
Gga.1281.1.S1_at	PTTG1	416158	pituitary tumor-transforming 1	yellow_M4	0.973468	1.14e-11	2
GgaAffx.20689.1.S1_at	SPI1	395879	spleen focus forming virus (SFFV) proviral integration oncogene spi1	cyan_M14	0.973225	1.22e-11	2
Gga.3674.1.S1_at	STK39	424173	serine threonine kinase 39	blue_M2	0.973182	1.24e-11	4
Gga.6597.1.S1_at	SDC1	421960	syndecan 1	salmon_M13	0.973168	1.24e-11	2
Gga.893.1.S1_a_at	CYP24A1	395827	cytochrome P450, family 24, subfamily A, polypeptide 1	black_M7	0.972772	1.39e-11	2
Gga.9646.2.S1_a_at	YIPF5	416344	Yip1 domain family, member 5	blue_M2	0.972589	1.47e-11	4
Gga.4737.1.S1_at	ACTG1	415296	Actin, gamma 1	blue_M2	0.972418	1.54e-11	4
Gga.1984.2.A1_a_at	MAD2L1	422675	MAD2 mitotic arrest deficient-like 1 (yeast)	yellow_M4	0.972385	1.56e-11	2
GgaAffx.22381.3.S1_s_at	NCAM1	428253	neural cell adhesion molecule 1	blue_M2	0.972079	1.7e-11	4
GgaAffx.20877.1.S1_at	SOX7	771337	SRY (sex determining region Y)-box 7	lightcyan_M16	0.972011	1.73e-11	4
GgaAffx.12426.1.S1_s_at	PLSCR1	424883	phospholipid scramblase 1	black_M7	0.97128	2.13e-11	2
GgaAffx.12367.1.S1_s_at	PDIA4	420785	protein disulfide isomerase family A, member 4	salmon_M13	0.970963	2.32e-11	2
Gga.5666.2.S1_a_at	G0S2	419860	G0/G1switch 2	salmon_M13	0.970883	2.37e-11	2
Gga.11539.1.S1_at	IFI30	420129	interferon, gamma-inducible protein 30	cyan_M14	0.97077	2.44e-11	2
Gga.2412.1.S1_at	PPID	428725	peptidylprolyl isomerase D	salmon_M13	0.969963	3.03e-11	2
Gga.4588.1.S1_at	CDKN1B	374106	cyclin-dependent kinase inhibitor 1B (p27, Kip1)	lightyellow_M19	0.969815	3.15e-11	1
Gga.3327.1.S1_at	NOS2	395807	nitric oxide synthase 2, inducible	black_M7	0.969587	3.35e-11	2
Gga.7064.1.S1_at	IGSF1	419114	immunoglobulin superfamily, member 1	cyan_M14	0.96945	3.47e-11	2
GgaAffx.11578.1.S1_s_at	KPNA2	417420	karyopherin alpha 2 (RAG cohort 1, importin alpha 1)	yellow_M4	0.96895	3.94e-11	2
GgaAffx.21621.1.S1_s_at	LOC100859592	100859592	uncharacterized LOC100859592	black_M7	0.968707	4.19e-11	2
GgaAffx.25462.2.S1_s_at	ASPM	424354	asp (abnormal spindle) homolog, microcephaly associated (Drosophila)	yellow_M4	0.968059	4.93e-11	2
Gga.3406.1.S1_at	FOXO1	374231	forkhead box O1	brown_M3	0.967972	5.04e-11	1
Gga.16722.1.S1_at	SRGAP1	417821	SLIT-ROBO Rho GTPase activating protein 1	blue_M2	0.96797	5.04e-11	4
Gga.19339.1.S1_at	FAM72A	419841	family with sequence similarity 72, member A	yellow_M4	0.967907	5.12e-11	2
Gga.1787.1.S1_at	PTGFRN	418449	prostaglandin F2 receptor negative regulator	blue_M2	0.967281	5.96e-11	4
Gga.7838.1.S1_at	LOC418666	418666	granulocyte-macrophage colony-stimulating factor receptor subunit alpha-like	cyan_M14	0.967086	6.25e-11	2
Gga.2016.1.S1_at	SAAL1	100857722	serum amyloid A-like 1	black_M7	0.967065	6.28e-11	2
GgaAffx.10088.2.A1_s_at	PRSS35	421839	protease, serine, 35	blue_M2	0.967017	6.35e-11	4
Gga.4132.1.S1_at	ENO2	395689	enolase 2 (gamma, neuronal)	cyan_M14	0.966945	6.46e-11	2
Gga.11746.1.S1_at	PBK	422003	PDZ binding kinase	yellow_M4	0.966904	6.52e-11	2
Gga.18130.1.S1_at	RUNX1T1	395503	runt-related transcription factor 1; translocated to, 1 (cyclin D-related)	purple_M10	0.966881	6.56e-11	4
Gga.665.1.S1_at	CSRP2	396128	cysteine and glycine-rich protein 2	blue_M2	0.966717	6.82e-11	4
Gga.5141.1.S1_s_at	TPX2	395081	TPX2, microtubule-associated, homolog (Xenopus laevis)	yellow_M4	0.966579	7.05e-11	2
GgaAffx.12079.1.S1_at	KIF2A	427156	kinesin heavy chain member 2A	blue_M2	0.966262	7.59e-11	4
GgaAffx.8889.1.S1_at	TAAR1	768536	trace amine associated receptor 1	black_M7	0.966166	7.76e-11	2
Gga.4358.1.S1_at	KIF4A	395823	kinesin family member 4A	yellow_M4	0.966124	7.84e-11	2
Gga.13488.1.S1_at	CTTNBP2NL	419870	CTTNBP2 N-terminal like	lightyellow_M19	0.966022	8.03e-11	1
Gga.9936.1.S1_at	AURKA	428167	aurora kinase A	yellow_M4	0.965768	8.52e-11	2
Gga.421.2.S1_a_at	TK1	395719	thymidine kinase 1, soluble	yellow_M4	0.965433	9.2e-11	2
Gga.13566.1.S1_at	UBE2L3	416769	ubiquitin-conjugating enzyme E2L 3	yellow_M4	0.965361	9.35e-11	2
Gga.11777.2.S1_a_at	RSRC2	416864	arginine/serine-rich coiled-coil 2	lightyellow_M19	0.965239	9.61e-11	1
Gga.7132.1.S1_at	CKS1B	100134845	CDC28 protein kinase regulatory subunit 1B	yellow_M4	0.96521	9.67e-11	2
Gga.2769.1.S1_at	IL6	395337	interleukin 6 (interferon, beta 2)	black_M7	0.965172	9.76e-11	2
GgaAffx.10384.1.S1_at	SRPX	418579	sushi-repeat containing protein, X-linked	blue_M2	0.964993	1.02e-10	4
GgaAffx.3712.1.S1_s_at	DGUOK	770922	deoxyguanosine kinase	yellow_M4	0.964811	1.06e-10	2
Gga.4648.2.S1_a_at	UQCRH	771939	ubiquinol-cytochrome c reductase hinge protein	yellow_M4	0.964791	1.06e-10	2
GgaAffx.2735.1.S1_s_at	CCPG1	427496	cell cycle progression 1	midnightblue_M15	0.96467	1.09e-10	1
Gga.31.1.S1_at	CENPI	395207	centromere protein I	yellow_M4	0.96465	1.1e-10	2
GgaAffx.8428.1.S1_at	BCAN	425976	brevican	blue_M2	0.964154	1.22e-10	4
Gga.3212.1.S1_at	ANLN	420738	anillin, actin binding protein	yellow_M4	0.96413	1.23e-10	2
Gga.4848.1.S1_a_at	LOC100502566	100502566	thymosin beta 15	blue_M2	0.963965	1.28e-10	4
Gga.5743.1.S1_at	LY96	420189	lymphocyte antigen 96	cyan_M14	0.963446	1.43e-10	2
Gga.6991.2.S1_a_at	CD48	100859319	CD48 molecule	cyan_M14	0.963425	1.44e-10	2
GgaAffx.6554.1.S1_s_at	IGSF10	425035	immunoglobulin superfamily, member 10	blue_M2	0.963117	1.53e-10	4
Gga.5297.1.S1_at	WBP2	417368	WW domain binding protein 2	lightyellow_M19	0.96268	1.68e-10	1
Gga.18951.1.S1_at	RGMA	395214	RGM domain family, member A	lightyellow_M19	0.962651	1.69e-10	1
GgaAffx.7493.1.S1_s_at	UGT2A3	422660	UDP glucuronosyltransferase 2 family, polypeptide A3	black_M7	0.962021	1.93e-10	2
Gga.16577.1.S1_at	HEPH	422168	hephaestin	lightyellow_M19	0.961875	1.99e-10	1
Gga.512.1.S1_at	IL8L1	395872	interleukin 8-like 1	black_M7	0.961792	2.03e-10	2
Gga.6690.1.S1_at	LOC100858661	100858661	uncharacterized LOC100858661	brown_M3	0.961565	2.12e-10	1
Gga.15365.1.S1_s_at	AP2M1	770246	adaptor-related protein complex 2, mu 1 subunit	grey60_M17	0.961223	2.28e-10	3
Gga.4601.1.S1_at	LIN7B	421608	lin-7 homolog B (C. elegans)	lightyellow_M19	0.961098	2.33e-10	1
GgaAffx.21764.1.S1_s_at	GGNBP2	425053	gametogenetin binding protein 2	lightyellow_M19	0.960524	2.62e-10	1
GgaAffx.21628.1.S1_at	LOC100857477	100857477	uncharacterized LOC100857477	blue_M2	0.960251	2.77e-10	4
Gga.19409.1.S1_s_at	COL4A2	418752	collagen, type IV, alpha 2	lightcyan_M16	0.960193	2.8e-10	4
Gga.3225.1.S1_at	MYH11	396211	myosin, heavy chain 11, smooth muscle	lightcyan_M16	0.960062	2.87e-10	4
Gga.1738.1.S1_at	MYL12A	396284	myosin, light chain 12A, regulatory, non-sarcomeric	blue_M2	0.959973	2.92e-10	4
Gga.12042.1.S1_at	IL1RAP	424908	interleukin 1 receptor accessory protein	black_M7	0.959519	3.19e-10	2
Gga.4507.1.S1_at	ITGB2	396181	integrin, beta 2 (complement component 3 receptor 3 and 4 subunit)	cyan_M14	0.959505	3.2e-10	2
Gga.3316.1.S1_s_at	HHEX	396182	hematopoietically expressed homeobox	cyan_M14	0.959498	3.21e-10	2
Gga.1226.3.S1_s_at	PALD1	373898	phosphatase domain containing, paladin 1	blue_M2	0.959416	3.26e-10	4
GgaAffx.5404.1.S1_s_at	NUSAP1	423213	nucleolar and spindle associated protein 1	yellow_M4	0.959324	3.32e-10	2
Gga.8138.1.S1_at	ELF3	421177	E74-like factor 3 (ets domain transcription factor, epithelial-specific )	black_M7	0.95912	3.45e-10	2
Gga.11477.1.S1_at	DRAM1	418095	DNA-damage regulated autophagy modulator 1	cyan_M14	0.959045	3.5e-10	2
Gga.9027.1.S1_at	SCARB1	416814	scavenger receptor class B, member 1	purple_M10	0.958975	3.55e-10	4
GgaAffx.7174.1.S1_at	SGOL1	420650	shugoshin-like 1 (S. pombe)	yellow_M4	0.958904	3.6e-10	2
Gga.4210.1.S1_at	MT4	396212	metallothionein 4	black_M7	0.958773	3.69e-10	2
Gga.9744.1.S1_at	OSBPL9	424634	oxysterol binding protein-like 9	lightyellow_M19	0.958699	3.74e-10	1
Gga.4536.2.S1_a_at	AKR1D1	418107	aldo-keto reductase family 1, member D1 (delta 4-3-ketosteroid-5-beta-reductase)	blue_M2	0.958696	3.74e-10	4
GgaAffx.12208.1.S1_s_at	KIF20A	416220	kinesin family member 20A	yellow_M4	0.958688	3.75e-10	2
GgaAffx.4072.1.S1_at	TBC1D12	768541	TBC1 domain family, member 12	royalblue_M20	0.958467	3.91e-10	4
Gga.17453.1.S1_at	TMEM47	418585	transmembrane protein 47	brown_M3	0.95748	4.7e-10	1
Gga.4394.1.S1_at	BCL2	396282	B-cell CLL/lymphoma 2	lightyellow_M19	0.957295	4.86e-10	1
Gga.4816.1.S1_s_at	YWHAB	419190	tyrosine 3-monooxygenase/tryptophan 5-monooxygenase activation protein, beta polypeptide	lightyellow_M19	0.957212	4.94e-10	1
Gga.5362.1.S1_a_at	PDLIM1	428948	PDZ and LIM domain 1	blue_M2	0.95706	5.08e-10	4
Gga.12475.1.S1_at	TTYH3	416470	tweety homolog 3 (Drosophila)	blue_M2	0.957059	5.08e-10	4
GgaAffx.11878.1.S1_s_at	SRSF5	423258	serine/arginine-rich splicing factor 5	brown_M3	0.956909	5.22e-10	1
Gga.1722.1.S1_at	VMP1	417635	vacuole membrane protein 1	yellow_M4	0.956654	5.47e-10	2
Gga.1223.1.S1_at	TXNDC12	772208	thioredoxin domain containing 12 (endoplasmic reticulum)	yellow_M4	0.956639	5.48e-10	2
Gga.8057.1.S1_s_at	CCND3	419928	cyclin D3	cyan_M14	0.956436	5.69e-10	2
Gga.5520.1.S1_at	NDRG1	420321	N-myc downstream regulated 1	lightyellow_M19	0.956388	5.74e-10	1
Gga.698.1.S2_at	VCL	396422	vinculin	blue_M2	0.956342	5.79e-10	4
GgaAffx.11551.1.S1_s_at	H2AFZ	426361	H2A histone family, member Z	yellow_M4	0.956227	5.91e-10	2
Gga.4493.1.S2_at	BRCA1	373983	breast cancer 1, early onset	yellow_M4	0.956011	6.14e-10	2
Gga.1234.1.S1_s_at	BID	395236	BH3 interacting domain death agonist	yellow_M4	0.955893	6.27e-10	2
Gga.18167.1.S1_at	UAP1L1	417295	UDP-N-acteylglucosamine pyrophosphorylase 1-like 1	blue_M2	0.955883	6.28e-10	4
GgaAffx.8024.1.S1_at	OCC-1	771624	overexpressed in colon carcinoma 1 protein homolog	blue_M2	0.955657	6.54e-10	4
GgaAffx.23512.1.S1_s_at	DEPDC1	424710	DEP domain containing 1	yellow_M4	0.955521	6.7e-10	2
Gga.12465.1.S1_at	LOC100858849	100858849	ras-related protein Rab-34-like	blue_M2	0.955257	7.02e-10	4
GgaAffx.25114.3.S1_s_at	MBNL2	418784	muscleblind-like 2 (Drosophila)	brown_M3	0.955107	7.2e-10	1
Gga.10349.1.S1_at	C1H11ORF70	418985	chromosome 1 open reading frame, human C11orf70	lightyellow_M19	0.954903	7.46e-10	1
Gga.17157.1.S1_s_at	NRCAM	396202	neuronal cell adhesion molecule	blue_M2	0.954813	7.58e-10	4
Gga.12082.1.S1_at	QPCT	421479	---	yellow_M4	0.954588	7.88e-10	2
Gga.2462.1.S1_at	TIE1	424562	tyrosine kinase with immunoglobulin-like and EGF-like domains 1	lightcyan_M16	0.954549	7.94e-10	4
Gga.2010.2.S1_a_at	TOP2A	395570	topoisomerase (DNA) II alpha 170kDa	yellow_M4	0.954513	7.99e-10	2
Gga.5772.1.S1_a_at	SEC61B	420997	Sec61 beta subunit	yellow_M4	0.954444	8.08e-10	2
Gga.9866.2.S1_a_at	RALB	424237	v-ral simian leukemia viral oncogene homolog B (ras related; GTP binding protein)	yellow_M4	0.954298	8.29e-10	2
GgaAffx.20642.1.S1_s_at	HN1	422119	hematological and neurological expressed 1	blue_M2	0.954251	8.36e-10	4
GgaAffx.26376.1.S1_at	CERCAM	427768	cerebral endothelial cell adhesion molecule	blue_M2	0.95425	8.36e-10	4
Gga.7640.2.S1_at	NXT2	422346	nuclear transport factor 2-like export factor 2	black_M7	0.954187	8.45e-10	2
Gga.19199.1.S1_at	ABCC9	418200	ATP-binding cassette, sub-family C (CFTR/MRP), member 9	lightcyan_M16	0.953824	8.99e-10	4
Gga.3345.1.S1_at	ATP2B1	374244	ATPase, Ca++ transporting, plasma membrane 1	brown_M3	0.953784	9.05e-10	1
Gga.9904.1.S1_at	SLCO4C1	769132	solute carrier organic anion transporter family, member 4C1	black_M7	0.953663	9.24e-10	2
Gga.20033.1.S1_at	CCNL1	425024	cyclin L1	lightyellow_M19	0.953607	9.33e-10	1
GgaAffx.21608.1.S1_s_at	EPB41	396493	erythrocyte membrane protein band 4.1 (elliptocytosis 1, RH-linked)	lightyellow_M19	0.953314	9.8e-10	1
Gga.11595.1.S1_a_at	ARPC5L	101752218	---	lightyellow_M19	0.953294	9.83e-10	1
Gga.7609.1.S1_at	ARHGAP19	423846	Rho GTPase activating protein 19	yellow_M4	0.953278	9.86e-10	2
Gga.7903.2.S1_a_at	CTPS	419561	CTP synthase	yellow_M4	0.953256	9.89e-10	2
Gga.5001.1.S1_at	CRIM1	395067	cysteine rich transmembrane BMP regulator 1 (chordin-like)	brown_M3	0.953171	1e-09	1
Gga.9570.1.S1_at	UTP3	422644	UTP3, small subunit (SSU) processome component, homolog (S. cerevisiae)	lightyellow_M19	0.953006	1.03e-09	1
GgaAffx.10679.1.S1_at	CSF2RA	418667	colony stimulating factor 2 receptor, alpha, low-affinity (granulocyte-macrophage)	cyan_M14	0.95286	1.06e-09	2
Gga.11853.2.S1_a_at	C27H17ORF105	771706	chromosome 27 open reading frame, human C17orf105	brown_M3	0.95279	1.07e-09	1
Gga.16262.1.S1_at	RPRD1B	419295	regulation of nuclear pre-mRNA domain containing 1B	lightyellow_M19	0.952735	1.08e-09	1
Gga.4057.2.S1_a_at	SSBP3	395250	single stranded DNA binding protein 3	grey60_M17	0.952545	1.11e-09	3
Gga.8702.1.S1_at	DUSP15	419277	dual specificity phosphatase 15	lightyellow_M19	0.952515	1.12e-09	1
Gga.7228.1.S1_at	CMBL	420928	carboxymethylenebutenolidase homolog (Pseudomonas)	black_M7	0.952328	1.15e-09	2
Gga.3883.1.S1_x_at	PRELID1	395819	PRELI domain containing 1	salmon_M13	0.952289	1.16e-09	2
Gga.2844.2.S1_s_at	STMN1	396057	stathmin 1	yellow_M4	0.952286	1.16e-09	2
Gga.12655.2.S1_at	TRAF3	423471	TNF receptor-associated factor 3	black_M7	0.952143	1.19e-09	2
Gga.8069.2.S1_a_at	MGAT4B	416285	mannosyl (alpha-1,3-)-glycoprotein beta-1,4-N-acetylglucosaminyltransferase, isozyme B	lightyellow_M19	0.952034	1.21e-09	1
GgaAffx.22718.1.S1_s_at	ELTD1	424546	EGF, latrophilin and seven transmembrane domain containing 1	lightcyan_M16	0.951981	1.22e-09	4
Gga.4190.1.S1_at	CTDSPL	408252	CTD (carboxy-terminal domain, RNA polymerase II, polypeptide A) small phosphatase-like	brown_M3	0.951575	1.31e-09	1
GgaAffx.24435.1.S1_s_at	CDCA3	770517	cell division cycle associated 3	yellow_M4	0.951558	1.31e-09	2
Gga.9282.1.S1_s_at	EIF2AK4	423285	eukaryotic translation initiation factor 2 alpha kinase 4	blue_M2	0.950766	1.49e-09	4
GgaAffx.20498.1.S1_s_at	MMD	417397	monocyte to macrophage differentiation-associated	blue_M2	0.950731	1.5e-09	4
Gga.959.1.S1_at	SOX18	374200	SRY (sex determining region Y)-box 18	lightcyan_M16	0.950662	1.51e-09	4
Gga.14965.1.S1_at	FHOD3	420952	formin homology 2 domain containing 3	blue_M2	0.950592	1.53e-09	4
Gga.7730.1.S1_at	LOC100858350	100858350	uncharacterized LOC100858350	lightyellow_M19	0.95046	1.56e-09	1
GgaAffx.11607.1.S1_s_at	RPN2	419177	ribophorin II	yellow_M4	0.950348	1.59e-09	2
Gga.7269.1.S1_s_at	NCOA4	423615	nuclear receptor coactivator 4	blue_M2	0.950315	1.6e-09	4
GgaAffx.11995.1.S1_s_at	BZW2	420594	basic leucine zipper and W2 domains 2	yellow_M4	0.950234	1.62e-09	2
GgaAffx.10393.1.S1_at	CYBB	418581	cytochrome b-245, beta polypeptide	cyan_M14	0.950107	1.65e-09	2
