# Supplementary material for: Transcriptome profiling of digital flexor tendons after injury in a chicken model
Source: Biosci Rep. 2020 Jun 5;40(6):BSR20191547. doi: 10.1042/BSR20191547 (PMC7276521; doi:10.1042/BSR20191547)
Supplement: Supplementary Tables S1-S4 [file BSR-2019-1547_supp.zip › BSR-2019-1547_suppS4.xlsx]

## Sheet: Class2
Table S4 Details of adhesion-related genes in classes 2 and 4 used to construct the PPI network
Gene information				Module information				Differential expression							Network			Function
Probset	Gene.Symbol	Entrez.Gene	Gene.Title	moduleColors	Kme	p	Class	FC0_2	FC0_3	FC0_4	FC0_5	FC0_6	p.value	rank	degree	betwenness	evcent	upstream	pathway
GgaAffx.12879.1.S1_s_at	MAPK11	417739	mitogen-activated protein kinase 11	cyan_M14	0.855496	6.01e-06	2	8.93736	2.25059	1.71783	1.557	1.72525	0.00265715	2551	34	14375.8	0.0751372		Toll-like receptor signaling pathway,NOD-like receptor signaling pathway,MAPK signaling pathway
Gga.1030.1.S1_at	MYC	420332	v-myc myelocytomatosis viral oncogene homolog	black_M7	0.804499	5.69e-05	2	2.74174	1.77573	1.29301	1.12994	1.14144	0.0029767	6811	21	12481	0.145003	bHLH	Jak-STAT signaling pathway,Cell cycle,MAPK signaling pathway
Gga.6387.1.S1_at	RAC2	418044	ras-related C3 botulinum toxin substrate 2 (rho family, small GTP binding protein Rac2)	cyan_M14	0.930884	2.1e-08	2	3.9194	2.8136	2.21512	1.58224	2.59759	0.00199207	4138	22	7952.99	0.0193188		MAPK signaling pathway,Focal adhesion
Gga.726.2.S1_a_at	CDK1	396252	cyclin-dependent kinase 1	yellow_M4	0.981482	6.56e-13	2	9.61705	12.1911	11.2078	8.24026	3.68598	1.62e-07	522	22	7493.66	0.423723		Cell cycle,p53 signaling pathway
Gga.1057.1.S1_at	NFKB2	386574	nuclear factor of kappa light polypeptide gene enhancer in B-cells 2 (p49/p100)	black_M7	0.729667	0.000588308	2	2.66112	1.25378	1.07554	0.778185	1.09936	0.0158395	6744	16	4704.92	0.0366	RHD	MAPK signaling pathway
Gga.537.2.S1_a_at	VEGFA	395909	vascular endothelial growth factor A	black_M7	0.808364	4.92e-05	2	2.66499	2.70339	1.32272	0.614446	0.444085	0.000415786	2625	16	4034.44	0.0131208	growth factor activity	Cytokine-cytokine receptor interaction,Focal adhesion
Gga.3327.1.S1_at	NOS2	395807	nitric oxide synthase 2, inducible	black_M7	0.969587	3.35e-11	2	53.5569	28.2313	2.13048	0.686896	0.787863	3.25e-08	48	17	3806.54	0.0296208		Metabolic pathways
Gga.4724.1.S2_at	HSP90B1	374163	heat shock protein 90kDa beta (Grp94), member 1	salmon_M13	0.827249	2.28e-05	2	3.16118	2.58193	2.02373	1.51757	1.21869	0.0210484	4884	9	3651.24	0.0372927		NOD-like receptor signaling pathway
GgaAffx.8032.1.S1_at	E2F3	420824	E2F transcription factor 3	yellow_M4	0.552664	0.0173782	2	2.81307	2.00672	2.28925	3.4699	2.5812	0.0428918	6411	10	3626.42	0.0542874	E2F	Cell cycle
Gga.1551.2.S1_a_at	BIRC5	374078	baculoviral IAP repeat containing 5	yellow_M4	0.885811	1.01e-06	2	4.40024	6.14753	9.12425	5.2298	2.9962	0.00486711	3155	27	3517.03	0.935478
Gga.3035.1.S1_at	EPAS1	395596	endothelial PAS domain protein 1	black_M7	0.601658	0.00825287	2	2.47281	1.06616	0.866983	0.789718	1.08846	0.0482533	8147	9	3323.99	0.00385736
Gga.2305.1.S1_at	CXCR4	395324	chemokine (C-X-C motif) receptor 4	cyan_M14	0.884503	1.1e-06	2	6.42291	7.52016	6.47226	4.47243	5.47921	1.8e-05	1318	14	3142.5	0.00416284		Cytokine-cytokine receptor interaction
Gga.9379.1.S1_s_at	PTPN6	427947	protein tyrosine phosphatase, non-receptor type 6	cyan_M14	0.832094	1.85e-05	2	3.52381	1.66652	1.31891	0.998115	1.78287	0.000331907	4457	18	2995.87	0.0144167		Jak-STAT signaling pathway
Gga.3807.1.S2_s_at	ALDH1A3	395389	aldehyde dehydrogenase 1 family, member A3	salmon_M13	0.537865	0.0213146	2	0.827253	2.33921	2.58657	0.301898	0.333521	4.09e-05	354	19	2966.21	0.00124436		Metabolic pathways
Gga.4985.1.S2_at	HDAC1	373961	histone deacetylase 1	black_M7	0.825316	2.48e-05	2	3.30437	3.06193	1.77263	1.6459	1.20042	2.12e-06	3212	14	2886.11	0.0342139		Cell cycle
Gga.3146.1.S1_at	CCNB2	415400	cyclin B2	yellow_M4	0.984536	1.57e-13	2	7.20143	14.1185	12.7395	9.03979	4.41596	3.34e-07	640	28	2877.97	0.942621		Cell cycle,p53 signaling pathway
Gga.17979.1.S1_at	PPARGC1A	422815	peroxisome proliferator-activated receptor gamma, coactivator 1 alpha	black_M7	0.76586	0.000211188	2	4.6575	4.61979	0.526127	0.0139127	0.197414	7.95e-06	12	9	2713.51	0.00602967	Transcription_Cofactors
Gga.4507.1.S1_at	ITGB2	396181	integrin, beta 2 (complement component 3 receptor 3 and 4 subunit)	cyan_M14	0.959505	3.2e-10	2	5.96979	3.63182	3.1125	1.72563	2.41448	0.00243285	2490	12	2712.53	0.0052758
Gga.5204.2.S1_a_at	PRDX1	424598	peroxiredoxin 1	black_M7	0.850161	7.9e-06	2	5.18467	3.51212	1.98215	1.8849	1.65484	3.26e-10	1981	6	2654.64	0.008539
Gga.9936.1.S1_at	AURKA	428167	aurora kinase A	yellow_M4	0.965768	8.52e-11	2	10.4291	18.8461	25.5212	17.0005	4.11557	4.93e-05	416	25	2523.37	0.571645
Gga.482.1.S1_at	PTPN11	395815	protein tyrosine phosphatase, non-receptor type 11	yellow_M4	0.925441	3.79e-08	2	2.20793	2.81655	2.67057	2.543	1.74692	0.000112892	4815	15	2238.84	0.0184111
Gga.1039.1.S1_at	ITGB3	374209	integrin, beta 3 (platelet glycoprotein IIIa, antigen CD61)	yellow_M4	0.863161	3.99e-06	2	3.90104	4.38641	6.73197	3.96139	1.52914	0.00117873	1526	13	1910.78	0.00399178	cellular response to platelet-derived growth factor stimulus || platelet-derived growth factor receptor sigling pathway	Focal adhesion
Gga.2769.1.S1_at	IL6	395337	interleukin 6 (interferon, beta 2)	black_M7	0.965172	9.76e-11	2	753.537	262.478	2.72205	1.42587	0.973624	2.65e-09	23	15	1873.92	0.00780773	growth factor activity	Cytokine-cytokine receptor interaction,Jak-STAT signaling pathway,Toll-like receptor signaling pathway,NOD-like receptor signaling pathway
Gga.4384.1.S1_at	BIRC2	374012	baculoviral IAP repeat containing 2	black_M7	0.931939	1.87e-08	2	6.18184	3.57326	1.26601	1.05076	1.17936	0.000222359	1153	15	1813.15	0.0639881	Transcription_Cofactors	Apoptosis,NOD-like receptor signaling pathway,Focal adhesion
Gga.262.1.S1_at	PPARD	395479	peroxisome proliferator-activated receptor delta	black_M7	0.738417	0.000466149	2	2.62494	1.3893	1.36508	1.09305	0.909807	0.0198256	7764	7	1750.7	0.0157992	THR-like
Gga.4581.1.S1_at	FLNB	378913	filamin B, beta	yellow_M4	0.829883	2.04e-05	2	2.36683	2.21042	2.51341	2.09613	1.36186	0.0173442	9300	5	1039.76	0.000540898	Transcription_Cofactors	MAPK signaling pathway,Focal adhesion
Gga.3858.3.S1_a_at	PPARG	373928	peroxisome proliferator-activated receptor gamma	cyan_M14	0.726863	0.000632696	2	5.01018	1.14015	1.92446	1.55743	1.11304	0.00812252	4011	7	718.742	0.0054478	THR-like
Gga.4285.1.S1_at	CEBPB	396185	CCAAT/enhancer binding protein (C/EBP), beta	cyan_M14	0.92242	5.16e-08	2	13.9888	7.58952	3.16319	2.16237	2.54135	2.66e-08	756	3	693	0.00843462	C/EBP
Gga.8529.1.S2_at	CREB1	395099	cAMP responsive element binding protein 1	yellow_M4	0.747835	0.000359196	2	4.47789	3.01234	4.72832	4.87144	3.4515	0.0120692	4676	9	424.328	0.013654	TF_bZIP
Gga.853.1.S1_at	CNTF	396488	ciliary neurotrophic factor	black_M7	0.921374	5.73e-08	2	4.02413	2.00974	0.517904	0.409576	0.69988	5.58e-09	881	11	423.486	0.00334579	growth factor activity	Cytokine-cytokine receptor interaction,Jak-STAT signaling pathway
GgaAffx.20689.1.S1_at	SPI1	395879	spleen focus forming virus (SFFV) proviral integration oncogene spi1	cyan_M14	0.973225	1.22e-11	2	9.59702	5.41224	3.46809	2.17928	3.48294	0.000511078	1255	2	347	0.00314723	ETS
Gga.10606.1.S1_at	SOCS1	416630	suppressor of cytokine signaling 1	black_M7	0.894299	5.6e-07	2	11.2131	6.2554	1.60901	1.62769	2.1886	1.91e-07	1041	5	58.7557	0.00310682	growth factor related	Jak-STAT signaling pathway
Gga.6220.2.S1_a_at	CREM	378903	cAMP responsive element modulator	black_M7	0.920445	6.27e-08	2	3.80435	2.69138	1.29101	0.888587	1.13876	0.00011388	3432	5	58.3926	0.00912552	TF_bZIP
GgaAffx.12026.1.S1_s_at	FOXM1	430534	forkhead box M1	yellow_M4	0.875721	1.92e-06	2	2.43895	2.37845	3.66672	2.82811	1.59339	0.00163146	4032	6	53.4011	0.258898	Fork
Gga.10724.1.S1_at	REL	396500	v-rel reticuloendotheliosis viral oncogene homolog (avian)	black_M7	0.891768	6.71e-07	2	2.4568	1.27886	0.840859	0.701978	0.852181	6.76e-05	4083	3	23.9188	0.00602392	RHD
GgaAffx.20508.1.S1_s_at	CENPF	395357	centromere protein F, 350/400kDa (mitosin)	yellow_M4	0.802103	6.22e-05	2	2.54597	2.78433	3.97021	2.71847	1.01761	0.00255465	1691	17	4.71886	0.836129	Transcription_Cofactors
Gga.4493.1.S2_at	BRCA1	373983	breast cancer 1, early onset	yellow_M4	0.956011	6.14e-10	2	5.64267	6.98449	7.93341	6.77233	2.45629	3.33e-07	1627	5	4.5	0.00183736	Transcription_Cofactors
Gga.12192.1.S1_at	OSMR	427446	oncostatin M receptor	black_M7	0.767822	0.000198778	2	2.10447	1.16395	0.945349	1.15161	0.97033	0.000674724	7223	2	0.943668	0.000644451	growth factor related	Cytokine-cytokine receptor interaction,Jak-STAT signaling pathway
Gga.10787.1.S1_at	BATF3	421368	basic leucine zipper transcription factor, ATF-like 3	black_M7	0.892543	6.35e-07	2	17.7407	5.36095	1.92394	1.35603	1.97431	1.32e-05	2914	1	0	0.00434143	TF_bZIP
Gga.11665.1.S1_s_at	BHLHE40	416108	basic helix-loop-helix family, member e40	cyan_M14	0.588424	0.0102054	2	2.18681	1.22861	0.955623	0.963143	1.84633	0.0174061	7517	1	0	0.000222879	bHLH
Gga.7719.1.S1_s_at	CHD7	421140	chromodomain helicase DNA binding protein 7	cyan_M14	0.823831	2.64e-05	2	3.88997	2.2175	3.24083	1.77067	1.62531	0.00399639	4987	2	0	0.00153938	Transcription_Cofactors
Gga.3982.1.S2_at	INHBA	396361	inhibin, beta A	black_M7	0.73654	0.00049038	2	3.18683	2.47713	1.14076	0.485335	1.37756	0.00621217	1214	1	0	0	growth factor activity
Gga.11314.1.S1_at	ITGB3BP	424689	integrin beta 3 binding protein (beta3-endonexin)	salmon_M13	0.913251	1.22e-07	2	3.24304	3.63037	2.70397	2.24381	1.37516	0.000108239	4550	4	0	0.0756062	Transcription_Cofactors
Gga.17005.1.S1_s_at	MAML1	416286	mastermind-like 1 (Drosophila)	black_M7	0.684483	0.00172727	2	1.21991	1.58781	0.752983	0.694616	0.516304	0.0192427	3771	2	0	0.00596023	Transcription_Cofactors
Gga.4006.1.S1_at	PPARA	374120	peroxisome proliferator-activated receptor alpha	black_M7	0.69034	0.00151815	2	1.29214	1.76805	0.807944	0.452729	0.779907	0.000396784	2810	1	0	0.000348394	THR-like
Gga.1281.1.S1_at	PTTG1	416158	pituitary tumor-transforming 1	yellow_M4	0.973468	1.14e-11	2	3.79286	5.0656	5.3263	4.37954	2.3964	1.08e-05	1592	3	0	0.145397	Transcription_Cofactors	Cell cycle
Gga.5772.1.S1_a_at	SEC61B	420997	Sec61 beta subunit	yellow_M4	0.954444	8.08e-10	2	2.46009	2.88313	2.91013	3.36985	1.68918	6.96e-07	3662	3	0	0.000142382	growth factor activity
Gga.584.1.S1_at	VDR	395988	vitamin D (1,25- dihydroxyvitamin D3) receptor	yellow_M4	0.887557	8.98e-07	2	5.37201	7.20863	8.5309	5.59515	3.72776	0.000203728	2760	1	0	0.00122461	THR-like

## Sheet: Class4
基因信息				模块信息				差异表达信息							网络信息			功能信息
Probset	Gene.Symbol	Entrez.Gene	Gene.Title	moduleColors	Kme	p	Class	FC0_2	FC0_3	FC0_4	FC0_5	FC0_6	p.value	rank	degree	betwenness	evcent	upstream	pathway
Gga.111.1.S1_s_at	Itgb1	374058	integrin, beta 1 (fibronectin receptor, beta polypeptide, antigen CD29 includes MDF2, MSK12)	blue_M2	0.901613	3.23e-07	4	1.38235	1.45483	1.75781	2.19141	1.80434	6.65e-05	8125	54	18859.9	0.385119		ECM-receptor interaction,Focal adhesion,Regulation of actin cytoskeleton,Cell adhesion molecules (CAMs),response to stimulus,cell communication
Gga.18672.1.S1_at	Mapk1	373953	mitogen-activated protein kinase 1	blue_M2	0.855487	6.02e-06	4	1.71245	2.21177	2.60203	3.07356	1.88715	5.03e-06	5483	81	18689.8	1		Focal adhesion,Gap junction,Regulation of actin cytoskeleton,Adherens junction,MAPK signaling pathway,VEGF signaling pathway,TGF-beta signaling pathway
Gga.18003.1.S1_at	Prkacb	424542	protein kinase, cAMP-dependent, catalytic, beta	royalblue_M20	0.888812	8.24e-07	4	1.18309	1.01005	1.01202	1.45451	2.16538	0.0220431	4930	63	16401.4	0.911569		Gap junction,MAPK signaling pathway,Wnt signaling pathway
Gga.10008.1.S1_at	Uckl1	419255	uridine-cytidine kinase 1-like 1	blue_M2	0.507497	0.0315638	4	1.0457	0.536556	1.49032	1.84562	1.52605	0.00589368	2609	39	15590.5	0.0806032		Metabolic pathways
Gga.3849.1.S1_at	Hras	396229	v-Ha-ras Harvey rat sarcoma viral oncogene homolog	blue_M2	0.823618	2.66e-05	4	1.68877	1.39652	2.35787	2.92288	1.50997	5.57e-05	4096	74	14587	0.921761		Focal adhesion,Gap junction,Regulation of actin cytoskeleton,Tight junction,MAPK signaling pathway,Endocytosis,VEGF signaling pathway,response to stimulus,cell communication
Gga.4737.1.S1_at	Actg1	415296	Actin, gamma 1	blue_M2	0.972418	1.54e-11	4	1.08283	1.57172	2.07626	2.06302	1.50816	7.85e-08	6964	66	13601.5	0.718001
Gga.5962.1.S1_at	Acta1	421534	actin, alpha 1, skeletal muscle	blue_M2	0.937291	9.87e-09	4	1.42746	1.89212	19.2421	31.9853	13.0758	1.21e-05	249	65	11450.6	0.740832		system development,response to stimulus
Gga.2724.1.S1_at	Dclk1	418903	doublecortin-like kinase 1	purple_M10	0.78207	0.000125752	4	0.103257	0.462878	1.25124	1.15211	1.46411	0.0109748	3231	23	10687.2	0.235779
Gga.10214.1.S1_at	Mapk12	769763	mitogen-activated protein kinase 12	blue_M2	0.766316	0.000208246	4	1.51353	1.60001	1.83447	3.02874	1.88986	0.000634738	4992	65	9201.34	0.904132
Gga.3036.1.S1_at	Hadha	395929	hydroxyacyl-CoA dehydrogenase/3-ketoacyl-CoA thiolase/enoyl-CoA hydratase (trifunctional protein), alpha subunit	blue_M2	0.730354	0.000577829	4	1.44813	1.77273	2.10745	1.66091	1.62718	8.06e-05	10686	21	8837.26	0.00420239		Metabolic pathways
Gga.11454.1.S1_at	Aldh7A1	426812	aldehyde dehydrogenase 7 family, member A1	blue_M2	0.918696	7.42e-08	4	1.05246	1.44381	2.10929	2.13176	1.62619	4.35e-06	5873	20	8330.9	0.000798517		Metabolic pathways
Gga.9885.1.S1_at	Mib1	421069	mindbomb E3 ubiquitin protein ligase 1	blue_M2	0.830924	1.95e-05	4	0.930712	1.46877	2.15519	1.81665	1.4516	0.00259558	7016	13	8262.09	0.0835015
Gga.18031.1.S1_at	Actn2	396263	actinin, alpha 2	blue_M2	0.791189	9.22e-05	4	0.619757	1.61068	2.43211	2.85135	1.81745	0.000322001	1969	42	7805.04	0.384274		Focal adhesion,Regulation of actin cytoskeleton,Tight junction,Adherens junction
Gga.16136.1.S1_at	Acads	416969	acyl-CoA dehydrogenase, C-2 to C-3 short chain	purple_M10	0.675288	0.00210332	4	0.433958	0.289047	0.577025	0.779226	0.673583	0.0151397	6917	10	7388.74	0.00224254		Metabolic pathways
GgaAffx.11629.1.S1_s_at	Actr1A	423862	ARP1 actin-related protein 1 homolog A, centractin alpha (yeast)	blue_M2	0.925047	3.95e-08	4	1.01497	1.27506	1.79239	2.1845	1.61938	1.96e-05	5774	56	6742.68	0.669214
GgaAffx.5306.2.S1_s_at	Dvl3	424949	dishevelled, dsh homolog 3 (Drosophila)	blue_M2	0.764714	0.000218738	4	6.60841	6.80071	10.8271	13.5896	10.2386	0.00420848	2218	22	6450.26	0.112388		Wnt signaling pathway
GgaAffx.3854.1.S1_s_at	Abcc8	423072	ATP-binding cassette, sub-family C (CFTR/MRP), member 8	lightcyan_M16	0.939856	7.12e-09	4	0.29372	0.14681	1.08839	1.44021	2.4022	0.00488665	1665	6	6227.77	0.0400455
Gga.644.1.S1_at	Actg2	396084	actin, gamma 2, smooth muscle, enteric	blue_M2	0.907785	1.96e-07	4	2.50969	7.09196	58.4238	51.9491	4.71384	6.88e-05	76	55	6069.84	0.658016
Gga.9772.1.S1_s_at	Fn1	396133	fibronectin 1	blue_M2	0.67594	0.00207459	4	0.971499	2.96126	2.92346	2.46557	1.74506	0.00625255	8619	35	5955.2	0.149108		ECM-receptor interaction,Focal adhesion,Regulation of actin cytoskeleton,response to stimulus
Gga.12598.1.S1_at	Rhoj	423513	ras homolog gene family, member J	lightcyan_M16	0.581702	0.0113299	4	0.726936	0.557121	1.21755	0.642405	0.900349	0.0460599	12859	35	5491.24	0.410968
GgaAffx.2298.1.S1_at	Jup	429710	junction plakoglobin	royalblue_M20	0.932492	1.75e-08	4	1.0347	1.05988	1.91211	3.49672	4.15936	0.011087	1341	35	5357.4	0.119551	Transcription_Cofactors
Gga.12666.1.S1_at	Tsta3	420292	tissue specific transplantation antigen P35B	blue_M2	0.761234	0.000243072	4	1.27533	1.35301	1.70736	2.24686	1.09239	5.16e-06	5615	4	5296	0.000102514		Metabolic pathways
GgaAffx.11920.1.S1_s_at	Smarca5	422457	SWI/SNF related, matrix associated, actin dependent regulator of chromatin, subfamily a, member 5	blue_M2	0.886939	9.36e-07	4	1.3829	1.82482	2.93349	3.06678	1.60212	1.11e-05	3204	11	5058.95	0.121227
GgaAffx.3622.1.S1_at	Abcg2	423767	ATP-binding cassette, sub-family G (WHITE), member 2	lightcyan_M16	0.900738	3.46e-07	4	0.211707	0.324804	3.46109	3.08525	3.42632	0.00120802	498	16	4909.08	0.0763114
GgaAffx.25955.1.S1_s_at	Plat	426791	plasminogen activator, tissue	royalblue_M20	0.849765	8.05e-06	4	0.879432	0.892508	1.01894	1.0576	3.69219	0.00192218	1591	8	4569.44	0.0259344
Gga.14491.1.S1_at	Loc771782	771782	ras-related protein Rab-7b-like	blue_M2	0.771923	0.000174805	4	2.3096	2.16508	2.8606	3.49493	2.11383	0.000266713	4387	7	4538	0.113542
GgaAffx.5975.1.S1_at	Rad51B	769071	RAD51 homolog B (S. cerevisiae)	blue_M2	0.785169	0.000113331	4	1.10676	1.54834	2.01947	2.18569	1.72817	0.00984369	11733	6	4441.74	0.0145693
GgaAffx.26392.1.S1_at	Ppm1E	417627	protein phosphatase, Mg2+/Mn2+ dependent, 1E	blue_M2	0.75887	0.000260872	4	1.17675	1.0777	1.63025	2.25263	1.71053	0.036745	7017	23	4382.33	0.26955
GgaAffx.5055.3.S1_s_at	Prkar2B	769420	protein kinase, cAMP-dependent, regulatory, type II, beta	lightcyan_M16	0.661755	0.00277761	4	0.846375	0.324858	1.31539	1.06415	1.24676	0.0112807	5651	43	4282.5	0.735164
GgaAffx.23250.1.S1_s_at	Papss1	422530	3'-phosphoadenosine 5'-phosphosulfate synthase 1	blue_M2	0.803131	5.99e-05	4	0.900842	1.27896	1.55868	2.15406	1.29491	0.0123998	6237	6	4142.57	0.00354708		Metabolic pathways
Gga.2013.2.S1_a_at	Srf	396103	serum response factor (c-fos serum response element-binding transcription factor)	blue_M2	0.921569	5.62e-08	4	1.10483	1.36976	2.63432	2.27742	1.64585	6.18e-05	4373	22	4132.05	0.253141	SRF	MAPK signaling pathway
GgaAffx.9641.1.S1_at	Pcsk5	395456	proprotein convertase subtilisin/kexin type 5	blue_M2	0.514392	0.0289573	4	1.17607	0.822565	1.11452	2.86294	1.29517	0.00625454	2360	24	4032.4	0.293817
Gga.698.1.S2_at	Vcl	396422	vinculin	blue_M2	0.956342	5.79e-10	4	1.38377	2.3871	4.02443	3.64693	2.65433	4.72e-05	3199	26	3881.03	0.244638		Focal adhesion,Regulation of actin cytoskeleton,Adherens junction,cell differentiation,system development,response to stimulus
Gga.7339.1.S1_at	Kdr	395323	kinase insert domain receptor (a type III receptor tyrosine kinase)	blue_M2	0.772308	0.000172689	4	1.12656	1.07525	4.81066	3.34745	4.67808	0.000167274	891	31	3791.09	0.311706	growth factor activity	Focal adhesion,Endocytosis,VEGF signaling pathway
Gga.9185.1.S1_at	Nnt	427196	nicotinamide nucleotide transhydrogenase	blue_M2	0.714875	0.000855428	4	1.5462	1.65691	1.67002	2.58281	1.24103	4.68e-07	5206	10	3718.15	0.00565096		Metabolic pathways
Gga.5674.2.S1_s_at	Nae1	415792	NEDD8 activating enzyme E1 subunit 1	purple_M10	0.784178	0.000117186	4	0.464622	0.625232	0.811058	0.885121	0.762299	0.000201116	8973	6	3694.28	0.000148558
GgaAffx.7833.1.S1_s_at	Gng2	423581	guanine nucleotide binding protein (G protein), gamma 2	blue_M2	0.799772	6.78e-05	4	2.05209	2.09636	3.51005	2.99439	1.97059	0.0030018	4977	28	3676.12	0.171216
Gga.606.1.S1_at	Kit	378783	v-kit Hardy-Zuckerman 4 feline sarcoma viral oncogene homolog	lightcyan_M16	0.888773	8.26e-07	4	0.494965	0.145325	6.81823	17.2778	3.53183	0.000104235	210	27	3551.23	0.296285		Endocytosis,cell differentiation,system development,response to stimulus,cell communication
Gga.16450.1.S1_at	Glud1	423612	glutamate dehydrogenase 1	blue_M2	0.761824	0.000238796	4	1.3281	2.29093	2.31749	3.3704	2.72954	0.0250249	4777	6	3271.18	0.000823414		Metabolic pathways
Gga.20060.1.S1_at	Abat	416642	4-aminobutyrate aminotransferase	blue_M2	0.631999	0.0048952	4	0.746172	2.74487	4.3691	2.1922	1.55713	0.00289066	1364	4	3176.64	0.00386257		Metabolic pathways
GgaAffx.11662.1.S1_at	Ola1	424144	Obg-like ATPase 1	purple_M10	0.915426	1.01e-07	4	0.249439	0.469714	1.54657	1.72896	1.22033	1.35e-08	921	10	3093.9	0.0368179
Gga.2462.1.S1_at	Tie1	424562	tyrosine kinase with immunoglobulin-like and EGF-like domains 1	lightcyan_M16	0.954549	7.94e-10	4	0.520437	0.160444	4.17651	3.38718	3.28087	0.0022947	1127	24	3093	0.237121
Gga.2375.1.S1_at	Ctnna2	396035	catenin (cadherin-associated protein), alpha 2	purple_M10	0.791221	9.2e-05	4	0.537833	0.462504	0.859524	0.976537	1.05063	0.0427665	5131	27	3059.14	0.178653		Tight junction,Adherens junction,cell differentiation,system development
Gga.2983.1.S1_at	Odz2	373854	odz, odd Oz/ten-m homolog 2 (Drosophila)	blue_M2	0.557933	0.0161246	4	0.302145	1.17456	5.35315	1.98094	0.523375	0.0188103	1439	7	2984.62	0.00106218		cell differentiation,system development,response to stimulus,cell communication
GgaAffx.24652.1.S1_at	Gne	427285	glucosamine (UDP-N-acetyl)-2-epimerase/N-acetylmannosamine kinase	purple_M10	0.663249	0.00269544	4	0.515719	0.455262	0.708423	0.702013	0.712576	0.0163011	9819	4	2958	4.13575e-06		Metabolic pathways
Gga.6162.1.S1_at	Sptbn5	423225	spectrin, beta, non-erythrocytic 5	purple_M10	0.919019	7.2e-08	4	0.128947	0.172829	0.431104	0.680808	1.72344	0.000255985	513	20	2932.13	0.250526
Gga.14368.1.S1_at	Gnaz	770226	guanine nucleotide binding protein (G protein), alpha z polypeptide	blue_M2	0.754214	0.000299158	4	1.46122	1.39707	2.13179	3.81144	1.52965	0.00042034	2693	46	2893.06	0.732089
GgaAffx.12860.1.S1_at	Txndc5	420867	thioredoxin domain containing 5 (endoplasmic reticulum)	blue_M2	0.80556	5.47e-05	4	1.53357	2.10216	2.14113	2.52808	1.74137	1.04e-05	6790	6	2889.42	0.0185722
GgaAffx.26551.1.S1_s_at	Gbf1	423758	golgi brefeldin A resistant guanine nucleotide exchange factor 1	blue_M2	0.744039	0.000399514	4	1.42075	1.25031	2.12177	2.09595	1.2551	0.00595056	8445	17	2841.44	0.219866
Gga.2606.1.S1_x_at	Rdh10	420183	retinol dehydrogenase 10 (all-trans)	blue_M2	0.610202	0.00716097	4	0.446432	1.337	1.90764	2.82161	0.512316	1.24e-06	1215	8	2832.17	0.00331038		Metabolic pathways
GgaAffx.4908.1.S1_s_at	Dnah7	424048	dynein, axonemal, heavy chain 7	blue_M2	0.744565	0.000393707	4	2.43288	1.40389	6.10816	9.91464	12.2493	0.00107478	538	10	2811.55	0.116909
GgaAffx.25353.1.S1_at	Rab40C	769960	RAB40C, member RAS oncogene family	blue_M2	0.766065	0.000209863	4	0.772918	0.8739	1.4681	2.42957	1.67976	0.000115277	3632	7	2764.08	0.121592
Gga.4978.3.S1_a_at	Calb2	396255	calbindin 2, 29kDa (calretinin)	blue_M2	0.829063	2.11e-05	4	1.86295	57.7042	46.0272	77.225	124.93	1.01e-06	35	21	2718.58	0.281027
Gga.5158.1.S1_at	Aldh18A1	423976	aldehyde dehydrogenase 18 family, member A1	blue_M2	0.871659	2.46e-06	4	1.23672	1.96836	2.02458	3.14616	1.44283	2.78e-05	4410	6	2690.25	0.0111048		Metabolic pathways
GgaAffx.23982.1.S1_at	Cap2	420847	CAP, adenylate cyclase-associated protein, 2 (yeast)	royalblue_M20	0.859474	4.87e-06	4	0.684311	0.987239	1.66128	1.89877	2.18239	0.00139365	3295	36	2682.69	0.527525
Gga.9646.2.S1_a_at	Yipf5	416344	Yip1 domain family, member 5	blue_M2	0.972589	1.47e-11	4	1.15076	1.68132	2.29813	2.79836	1.86683	4.23e-07	4478	7	2651.82	0.00488302
GgaAffx.1208.4.S1_s_at	Tek	427368	TEK tyrosine kinase, endothelial	blue_M2	0.743111	0.00040992	4	0.472271	1.50124	7.51964	5.62892	10.0501	0.00266983	679	26	2642.76	0.231909
GgaAffx.4049.3.S1_s_at	Ggt5	416943	gamma-glutamyltransferase 5	blue_M2	0.726299	0.000641958	4	2.25959	1.5867	4.48948	3.81027	4.45524	0.00396228	1788	8	2628.36	3.46093e-05		Metabolic pathways
GgaAffx.24260.1.S1_s_at	Synj2	421656	synaptojanin 2	blue_M2	0.744005	0.000399885	4	0.607959	1.99173	2.84924	2.85169	2.24632	0.00927907	2958	31	2601.57	0.231196		Metabolic pathways
Gga.4871.1.S1_at	Psmc5	428274	proteasome (prosome, macropain) 26S subunit, ATPase, 5	blue_M2	0.903114	2.87e-07	4	1.13625	1.47014	2.00029	2.15895	1.43726	0.000107951	7859	4	2594.42	0.00148554
Gga.4821.1.S1_at	Col18A1	373978	collagen, type XVIII, alpha 1	lightcyan_M16	0.892074	6.56e-07	4	0.673781	0.48287	2.15878	1.77355	1.80887	0.00331507	1607	4	2569.15	0.0190993
Gga.19162.1.S1_at	Ret	396107	ret proto-oncogene	blue_M2	0.804194	5.76e-05	4	1.1643	3.17664	5.96677	3.68898	2.19378	0.00734172	1204	25	2557.97	0.253833		Endocytosis
Gga.694.1.S1_at	Ephb1	396177	EPH receptor B1	purple_M10	0.806809	5.22e-05	4	0.492173	0.551142	2.11324	1.86076	1.35447	2.56e-05	1556	21	2552.51	0.160158		cell differentiation,system development,response to stimulus,cell communication
Gga.4149.1.S1_at	Ldhb	373997	lactate dehydrogenase B	blue_M2	0.696007	0.00133622	4	1.58985	1.26167	1.70275	2.18773	1.31699	0.000179537	7243	5	2504.56	0.00351264		Metabolic pathways
Gga.3297.1.S1_at	Gli3	420769	GLI family zinc finger 3	blue_M2	0.900781	3.45e-07	4	0.824287	1.60075	2.71215	2.71122	1.49194	6.4e-06	3542	13	2143.35	0.233144	zf-C2H2
Gga.4194.1.S1_at	Ogn	374039	osteoglycin	purple_M10	0.842602	1.14e-05	4	0.191329	0.808221	2.22897	2.40053	2.3686	0.00110016	728	23	2129.58	0.465923	growth factor activity
Gga.293.1.S1_at	Smad9	395543	SMAD family member 9	blue_M2	0.851152	7.51e-06	4	0.762454	1.43276	2.66455	2.17951	2.69401	0.000131584	2200	7	1980.55	0.0415012	MH1	TGF-beta signaling pathway
Gga.2592.1.S1_at	Col5A1	395568	collagen, type V, alpha 1	blue_M2	0.935947	1.16e-08	4	1.25432	2.73527	4.00879	4.99779	3.63971	0.000230296	4380	18	1912.66	0.0334522	growth factor activity	ECM-receptor interaction,Focal adhesion
Gga.19934.1.S1_at	Snai2	432368	snail homolog 2 (Drosophila)	blue_M2	0.887263	9.16e-07	4	2.6014	5.77035	8.32023	6.75716	4.51506	4.59e-06	3801	8	1683.12	0.0256165	zf-C2H2
Gga.71.1.S1_at	Pdgfb	374128	platelet-derived growth factor beta polypeptide	blue_M2	0.66132	0.00280194	4	1.03481	0.960148	2.16419	1.5174	1.99306	0.00466899	4715	18	1607.38	0.115415	growth factor activity	Focal adhesion,Gap junction,Regulation of actin cytoskeleton,MAPK signaling pathway
GgaAffx.22987.1.S1_at	Thbs1	373987	thrombospondin 1	blue_M2	0.552727	0.0173628	4	0.907394	0.759551	2.83568	2.11843	5.47729	0.0283751	617	20	1588.56	0.0802683	growth factor activity	ECM-receptor interaction,Focal adhesion,TGF-beta signaling pathway
Gga.2694.1.S1_at	Lef1	395865	lymphoid enhancer-binding factor 1	blue_M2	0.65048	0.00346676	4	0.156283	3.12109	6.34683	2.50688	2.71656	0.000627371	901	8	1246.28	0.0232891	HMG	Adherens junction,Wnt signaling pathway
Gga.2771.1.S1_at	Sufu	374118	suppressor of fused homolog (Drosophila)	blue_M2	0.807006	5.18e-05	4	1.39046	1.3997	1.7515	2.1887	1.25901	0.000103448	8381	4	1191	0.046097	Transcription_Cofactors
Gga.4979.1.S1_at	Tcf3	395146	transcription factor 3 (E2A immunoglobulin enhancer binding factors E12/E47)	purple_M10	0.699678	0.00122831	4	0.463205	0.806016	0.963876	1.06026	1.04276	0.01329	9613	6	1168.2	0.0430582	bHLH
Gga.5439.1.S1_at	Gpc1	424770	glypican 1	purple_M10	0.800774	6.54e-05	4	0.249617	0.260045	0.734732	0.648701	0.500707	0.000228003	2712	4	1086.5	0.00186581	growth factor activity
Gga.3213.1.S1_at	E2F1	396142	E2F transcription factor 1	blue_M2	0.79928	6.9e-05	4	2.02352	2.25837	2.82843	3.28799	2.26654	0.00560021	5734	4	1038.41	0.00941991	E2F
Gga.705.1.S1_at	Pgr	396198	progesterone receptor	purple_M10	0.893032	6.13e-07	4	0.105052	0.478611	0.746081	1.29455	3.4094	0.000441557	1043	7	928.574	0.164092	ESR-like	cell differentiation,system development,response to stimulus,cell communication
Gga.12347.1.S1_at	Vegfc	422573	vascular endothelial growth factor C	blue_M2	0.67743	0.00201018	4	1.70036	1.11854	2.88773	1.87924	2.30955	0.000309461	3895	16	834.944	0.104	growth factor activity	Focal adhesion
Gga.13113.1.S1_at	Lingo1	415344	leucine rich repeat and Ig domain containing 1	blue_M2	0.889495	7.86e-07	4	0.680963	1.23387	2.35917	3.75916	2.40366	4.9e-06	3019	16	681.672	0.416875	growth factor activity	cell differentiation,system development,response to stimulus,cell communication
Gga.9685.1.S1_at	Cdk7	771294	cyclin-dependent kinase 7	blue_M2	0.67082	0.00230904	4	1.27775	1.27367	1.31244	2.13596	1.21416	9.36e-05	8312	5	673.019	0.000863458	Transcription_Cofactors
Gga.12515.1.S1_at	Lhx8	424721	LIM homeobox 8	blue_M2	0.555182	0.0167698	4	0.798143	2.13187	1.97814	2.17408	1.03889	0.0346653	3375	3	624.629	0.010397	Homeobox
Gga.3678.4.S1_a_at	Taf1A	421338	TATA box binding protein (TBP)-associated factor, RNA polymerase I, A, 48kDa	purple_M10	0.788171	0.000102304	4	0.453839	0.690477	0.652403	0.899188	0.904515	2.8e-05	7210	3	616.08	0.00491785	Transcription_Cofactors
Gga.2818.1.S1_at	Arntl2	373925	aryl hydrocarbon receptor nuclear translocator-like 2	purple_M10	0.631654	0.00492579	4	0.432537	0.730054	0.783761	0.644702	0.854006	0.00221532	9358	3	597.722	0.00815685	bHLH	response to stimulus,cell communication
Gga.4374.1.S1_a_at	Irf4	374179	interferon regulatory factor 4	blue_M2	0.518676	0.0274239	4	3.99397	1.27831	4.69201	5.88156	9.216	0.00279831	804	2	596	0.0288668	IRF
Gga.5574.1.S1_at	Hic2	416768	hypermethylated in cancer 2	blue_M2	0.88558	1.03e-06	4	0.799998	1.94349	3.62093	4.31036	4.83092	5.53e-06	940	5	574.359	0.11221	ZBTB
Gga.4445.1.S1_at	Nr2F2	386585	nuclear receptor subfamily 2, group F, member 2	blue_M2	0.874406	2.08e-06	4	1.50671	1.84284	2.94783	2.57481	2.13519	0.00117857	4808	4	461.618	0.0387924	RXR-like	cell differentiation,system development,response to stimulus,cell communication
GgaAffx.4874.1.S1_at	Fgf16	422330	fibroblast growth factor 16	royalblue_M20	0.745674	0.000381703	4	0.311111	1.50413	0.468795	2.45868	5.58744	0.00151531	269	8	405.323	0.125777	growth factor activity	Regulation of actin cytoskeleton,MAPK signaling pathway
Gga.3607.1.S1_a_at	Col1A2	396243	collagen, type I, alpha 2	blue_M2	0.877927	1.68e-06	4	1.09892	1.91159	3.46223	7.06662	5.29805	0.000198511	2854	11	404.35	0.0481775	growth factor activity	ECM-receptor interaction,Focal adhesion
Gga.4007.3.S1_a_at	Tcf12	396334	transcription factor 12	blue_M2	0.881833	1.31e-06	4	0.834486	1.2947	2.50241	2.97889	2.88519	3.78e-06	2444	4	241.544	0.00654744	bHLH
Gga.3398.2.S1_a_at	Pitx2	395862	paired-like homeodomain 2	blue_M2	0.617584	0.00631455	4	1.61393	1.7136	6.1521	2.34735	4.11619	0.00269423	3273	4	214.025	0.00918815	Homeobox	TGF-beta signaling pathway
Gga.1686.1.S1_s_at	Tgfb3	396438	transforming growth factor, beta 3	blue_M2	0.915131	1.03e-07	4	1.73019	3.34777	7.69663	6.30029	3.11251	0.00101733	3069	5	184.621	0.00566542	growth factor activity	MAPK signaling pathway,Endocytosis,TGF-beta signaling pathway,cell differentiation,system development,response to stimulus,cell communication
Gga.5002.1.S1_at	Mdk	423196	midkine (neurite growth-promoting factor 2)	blue_M2	0.911305	1.45e-07	4	19.787	58.8307	487.683	294.75	83.3494	9.46e-06	818	3	176.884	0.0210474	growth factor activity	cell differentiation
Gga.12150.1.S1_at	Hipk3	421597	homeodomain interacting protein kinase 3	blue_M2	0.859525	4.86e-06	4	1.37407	4.40776	7.41319	6.57403	6.44993	0.00570178	2164	4	173.228	0.0800753	Transcription_Cofactors
Gga.4051.1.S1_at	Ctgf	374135	connective tissue growth factor	purple_M10	0.732577	0.000545022	4	0.38104	0.706165	0.861694	0.756338	0.917579	0.03884	7932	3	163.295	0.0119576	growth factor activity
Gga.5163.1.S1_at	Ngf	396466	nerve growth factor (beta polypeptide)	blue_M2	0.874221	2.11e-06	4	1.33221	1.54861	2.76162	3.50243	3.1661	0.000267446	2210	8	136.383	0.130742	growth factor activity	MAPK signaling pathway,cell differentiation,system development,response to stimulus,cell communication
Gga.605.1.S1_at	Kitlg	396028	KIT ligand	lightcyan_M16	0.863286	3.96e-06	4	0.779005	0.792399	2.86916	2.37322	2.90012	0.00262335	2690	8	111.758	0.097798	growth factor activity	cell differentiation,system development,response to stimulus,cell communication
Gga.14849.1.A1_at	Alx4	373976	ALX homeobox 4	blue_M2	0.687728	0.00160864	4	0.778816	2.37259	4.9772	3.61542	1.45294	0.0320837	1510	4	97.196	0.0201467	Homeobox
Gga.977.1.S1_at	Ptrf	396006	polymerase I and transcript release factor	purple_M10	0.938169	8.84e-09	4	0.22506	0.254768	0.534521	0.720868	0.975202	1.69e-07	1416	3	95.6373	0.000428063	Transcription_Cofactors
Gga.11971.2.S1_at	Ikzf5	430882	IKAROS family zinc finger 5 (Pegasus)	blue_M2	0.569385	0.0136466	4	0.450081	2.26108	2.58461	2.18233	2.623	0.0372947	7772	5	87.3105	0.112434	zf-C2H2
Gga.5879.1.S1_at	Pdgfd	418978	platelet derived growth factor D	purple_M10	0.900423	3.54e-07	4	0.22825	0.419439	0.7104	0.967821	0.722008	1.29e-05	2045	3	86.7683	0.0181855	growth factor activity	Focal adhesion,Gap junction,Regulation of actin cytoskeleton
Gga.620.1.S1_at	Bmp5	396053	bone morphogenetic protein 5	purple_M10	0.72437	0.000674483	4	0.378285	0.513463	0.662336	0.645289	1.84853	0.0140704	1997	3	74.9291	0.00224255	growth factor activity	TGF-beta signaling pathway
GgaAffx.23685.1.S1_at	Limd1	420701	LIM domains containing 1	blue_M2	0.941837	5.48e-09	4	1.66296	2.62843	4.09377	4.5692	4.09941	1.57e-07	2336	7	58.9473	0.0763625	Transcription_Cofactors
Gga.2414.1.S1_at	Sdc3	396343	syndecan 3	lightcyan_M16	0.846936	9.26e-06	4	0.351188	0.208483	1.16772	1.12245	1.03766	0.00651331	1438	3	36.2922	0.00481116	growth factor activity	Cell adhesion molecules (CAMs),cell differentiation,system development
Gga.5362.1.S1_a_at	Pdlim1	428948	PDZ and LIM domain 1	blue_M2	0.95706	5.08e-10	4	2.02568	5.93896	11.0776	11.2301	6.43364	1.61e-06	1045	5	28.3238	0.0601987	Transcription_Cofactors
Gga.10951.1.S1_s_at	Prdm5	422673	PR domain containing 5	blue_M2	0.697671	0.00128636	4	1.13818	0.979936	2.53261	3.7165	2.8548	0.031403	2006	5	24.7783	0.11708	zf-C2H2
Gga.4498.1.S1_s_at	Elk3	417919	ELK3, ETS-domain protein (SRF accessory protein 2)	blue_M2	0.925015	3.96e-08	4	1.68013	2.627	3.78447	3.11185	2.79608	1.08e-06	3973	4	12.7605	0.123591	ETS
Gga.16474.1.S1_at	Ptn	418125	pleiotrophin	purple_M10	0.821099	2.96e-05	4	0.166777	0.832206	8.4267	17.8977	7.561	4.5e-08	39	2	11.4488	0.00558884	growth factor activity
Gga.764.1.S1_at	Acvr2B	374213	activin A receptor, type IIB	blue_M2	0.560534	0.0155326	4	0.375606	1.4738	2.57068	1.25115	0.790893	0.000283552	3465	3	10.3929	0.00198327	growth factor activity	TGF-beta signaling pathway,response to stimulus,cell communication
GgaAffx.8553.1.S1_s_at	Pbx4	426087	pre-B-cell leukemia homeobox 4	purple_M10	0.854297	6.4e-06	4	0.310826	0.509009	0.805508	1.04354	0.84514	2.32e-05	3387	4	6	0	Homeobox
Gga.218.1.S1_at	Twist2	395405	twist homolog 2 (Drosophila)	purple_M10	0.904123	2.65e-07	4	0.431765	0.729559	1.10546	1.95939	2.21752	0.000163598	1656	2	1.85963	0.00199115	bHLH
Gga.10020.1.S1_s_at	Znf423	415738	zinc finger protein 423	blue_M2	0.774705	0.000159977	4	1.05316	1.4182	2.18179	1.95074	2.58011	0.0100467	6910	4	1.16083	0.111832	zf-C2H2
GgaAffx.24613.1.S1_at	Znf521	421083	zinc finger protein 521	royalblue_M20	0.904013	2.67e-07	4	0.800984	0.850487	1.17014	1.57108	2.66956	6.18e-05	2355	4	1.16083	0.111832	zf-C2H2
GgaAffx.2737.1.S1_s_at	Col6A1	396000	collagen, type VI, alpha 1	royalblue_M20	0.835109	1.62e-05	4	0.994542	0.892603	2.33517	4.88648	4.59355	0.00548661	1123	5	0.0588235	0.0368716	growth factor activity	ECM-receptor interaction,Focal adhesion
Gga.5751.1.S1_at	Ankrd1	378926	ankyrin repeat domain 1 (cardiac muscle)	blue_M2	0.679615	0.00191873	4	1.55825	3.23166	6.47862	6.34658	0.958421	0.00063051	1572	1	0	0.000226828	Transcription_Cofactors
GgaAffx.6895.1.S1_at	Cers6	771503	ceramide synthase 6	blue_M2	0.643372	0.00396899	4	0.614936	0.907444	2.24578	1.2542	1.17473	0.00149497	5684	1	0	0.00013056	Homeobox	Metabolic pathways
Gga.11625.1.S1_s_at	Crym	427008	crystallin, mu	blue_M2	0.824527	2.56e-05	4	0.975719	1.18918	2.99	2.53707	2.93745	0.000557541	2439	1	0	0	Transcription_Cofactors
GgaAffx.20140.1.S1_at	Dlx6	772070	distal-less homeobox 6	blue_M2	0.593283	0.00944959	4	5.15015	11.2722	31.7272	11.7924	2.66144	0.0126206	763	1	0	0.000417331	Homeobox
GgaAffx.21005.1.S1_at	E2F7	417868	E2F transcription factor 7	blue_M2	0.79798	7.24e-05	4	1.65006	4.53429	5.35347	6.34662	1.63623	2.3e-05	1036	1	0	0.000378112	E2F
Gga.1839.1.S1_at	Eya2	395745	eyes absent homolog 2 (Drosophila)	blue_M2	0.743873	0.000401362	4	0.389724	2.73363	3.8554	7.00453	2.29357	0.0023068	2514	1	0	0	Transcription_Cofactors
Gga.11714.1.S1_at	Hoxb7	425962	homeobox B7	lightcyan_M16	0.794044	8.33e-05	4	0.730554	0.55259	1.95066	1.70334	1.3037	0.00535073	2666	1	0	0	Homeobox
Gga.4131.1.S1_at	Hoxd13	396415	homeobox D13	purple_M10	0.885071	1.06e-06	4	0.220732	0.446849	0.474525	0.797597	0.836842	7.03e-06	1966	2	0	0.010167	Homeobox
Gga.724.1.S1_at	Hoxd4	424139	homeobox D4	purple_M10	0.833793	1.71e-05	4	0.401324	0.484106	0.748361	0.828813	0.751454	0.00247021	6380	1	0	0	Homeobox
GgaAffx.5291.1.S1_at	Loc100859610	100859610	cyclic AMP-responsive element-binding protein 3-like protein 1-like	blue_M2	0.924552	4.16e-08	4	0.726501	2.02573	3.04324	4.72402	2.9119	1.21e-06	2696	1	0	0.0365901	TF_bZIP
Gga.288.1.S1_at	Meox1	395533	mesenchyme homeobox 1	blue_M2	0.804029	5.79e-05	4	1.10925	2.02293	3.32719	4.34403	4.01893	0.00279649	3938	1	0	0	Homeobox
Gga.4977.1.S1_at	Msx2	395245	msh homeobox 2	blue_M2	0.734248	0.000521388	4	0.358916	1.06837	1.8697	2.03009	1.17	0.000501466	4013	1	0	0.00935834	Homeobox	cell differentiation,system development,response to stimulus,cell communication
Gga.235.1.S1_at	Npas2	395433	neuronal PAS domain protein 2	royalblue_M20	0.700884	0.00119449	4	0.937472	0.940995	0.865245	1.9073	1.80978	0.0240401	4177	1	0	0.000327413	bHLH	cell communication
Gga.7121.1.S1_at	Pa2G4	425279	proliferation-associated 2G4, 38kDa	blue_M2	0.771769	0.000175661	4	2.07808	2.23301	3.41073	2.91849	1.63053	0.000124483	6800	1	0	0	Transcription_Cofactors
GgaAffx.9802.1.S1_at	Prdm1	445340	PR domain containing 1, with ZNF domain	blue_M2	0.701703	0.00117197	4	1.15634	1.36319	2.53881	1.67716	1.48343	0.016928	7125	1	0	0.00115871	zf-C2H2
Gga.13895.1.S1_at	Trak1	420714	trafficking protein, kinesin binding 1	blue_M2	0.813003	4.1e-05	4	0.76006	1.1689	1.91242	2.11158	1.60905	0.000750132	5365	1	0	0.00231149	Transcription_Cofactors
